# Supplementary material for: Systematic changes in circumpolar dust transport to the Subantarctic Pacific Ocean over the last two glacial cycles
Source: Proc Natl Acad Sci U S A. 2022 Nov 21;119(47):e2206085119. doi: 10.1073/pnas.2206085119 (PMC9704702; doi:10.1073/pnas.2206085119)
Supplement: Supplementary File [file pnas.2206085119.sd01.xlsx]

## Sheet: Dataset_S1
Supplementary Dataset S1: Geochemical results for <5 µm size fraction sediments of core PS75/056-1. Sediment core PS75/056-1 was recovered from 3581.0 m water depth at -55.162°N/-114.789°E during expedition ANT-XXVI/2 (PS75 BIPOMAC) in 11/2009-01/2010. Full replicate samples in Italics. Age model from ref. (1). See main text and SI Appendix for further details.
Lab ID	Sample interval (cm)	Age (ka BP)	143Nd/144Ndnorm.a	2SEb	ɛNdc	2SE	2SDd	87Sr/86Srnorm.a	2SE	2SD	207Pb/204Pbnorm.a	2SE	2SD	206Pb/204Pbnorm.a	2SE	2SD	208Pb/204Pbnorm.a	2SE	2SD	208Pb/206Pbnorm.a	2SE	2SD	207Pb/206Pbnorm.a	2SE	2SD	Sr (µg/g)	Zr (µg/g)	Ba (µg/g)	La (µg/g)	Ce (µg/g)	Pr (µg/g)	Nd (µg/g)	Sm (µg/g)	Eu (µg/g)	Gd (µg/g)	Tb (µg/g)	Dy (µg/g)	Ho (µg/g)	Er (µg/g)	Tm (µg/g)	Yb (µg/g)	Lu (µg/g)	Pb (µg/g)	Eu/EuN*e	La/YbNf
J3	2.5‒3.5	7.92477	0.512401	1.01208e-05	-4.62056	0.197517	0.28	0.710551	1.28959e-05	2.59489e-05	15.6619	0.000397017	0.00165505	19.0584	0.000456008	0.00373496	39.0628	0.00113604	0.00880748	2.04962	1.74403e-05	0.000239825	0.821771	5.56572e-06	0.000117052	93.5748	87.2671	404.801	9.32896	28.6965	2.21037	8.17436	1.69051	0.369519	1.60828	0.251663	1.50245	0.306654	0.895499	0.130137	0.941618	0.134051	3.08004	1.06537	0.730017
P3	2.5‒3.5	7.92477	0.512401	8.51547e-06	-4.62441	0.166188	0.28	0.710939	1.51995e-05	2.59489e-05	15.6605	0.000299915	0.00165505	19.0388	0.000360838	0.00373496	39.0411	0.000893417	0.00880748	2.0506	1.87211e-05	0.000239825	0.822561	6.42343e-06	0.000117052	102.122	114.903	502.453	10.9004	35.8212	2.52754	9.26088	1.89082	0.390676	1.80699	0.287026	1.73992	0.356487	1.04641	0.153293	1.10286	0.157285	3.99002	1.0054	0.728276
J4	7‒8	8.94381	0.512415	9.24534e-06	-4.35555	0.180427	0.28	0.710857	1.36044e-05	2.59489e-05	15.6564	0.000413534	0.00165505	18.9972	0.000469316	0.00373496	38.9835	0.00112373	0.00880748	2.05208	2.29797e-05	0.000239825	0.824145	8.82351e-06	0.000117052	79.5799	92.6922	303.912	8.28516	26.5099	1.94334	7.14047	1.47909	0.331614	1.42333	0.224115	1.32681	0.277234	0.807841	0.117538	0.863069	0.122934	3.55211	1.08822	0.707343
K3	12‒13	10.08	0.512393	1.10851e-05	-4.7889	0.216341	0.28	0.710977	1.65347e-05	2.59489e-05	15.6585	0.000353257	0.00165505	19.0089	0.000402617	0.00373496	38.9978	0.000963	0.00880748	2.05156	2.17812e-05	0.000239825	0.823745	7.89666e-06	0.000117052	94.3594	113.479	349.43	9.69389	29.6276	2.30828	8.4216	1.78964	0.392887	1.69836	0.270414	1.63087	0.336489	0.979586	0.143787	1.05214	0.15286	3.85957	1.07096	0.678891
J5	17‒18	11.2083	0.512409	8.85061e-06	-4.46432	0.172725	0.28	0.710737	1.93245e-05	2.59489e-05	15.6604	0.000371892	0.00165505	19.0361	0.000389044	0.00373496	39.0276	0.00102146	0.00880748	2.05018	1.97236e-05	0.000239825	0.822663	7.18551e-06	0.000117052	75.712	81.3731	267.426	7.60398	21.9452	1.80916	6.69173	1.39442	0.311373	1.31328	0.21494	1.26912	0.263147	0.751594	0.108765	0.809827	0.114343	2.63665	1.09232	0.691868
K4	22‒23	12.38	0.512418	1.01783e-05	-4.28565	0.198633	0.28	0.710902	1.49309e-05	2.59489e-05	15.6553	0.000429344	0.00165505	18.9905	0.000516749	0.00373496	38.9642	0.00127204	0.00880748	2.05176	1.98892e-05	0.000239825	0.824364	6.56715e-06	0.000117052	98.7942	119.143	401.668	10.2761	31.1908	2.43664	8.99701	1.87963	0.403027	1.79863	0.28486	1.73131	0.35514	1.04	0.152336	1.12181	0.158879	4.28766	1.04287	0.674969
K5	27‒28	13.03	0.512396	9.02814e-06	-4.71933	0.176195	0.28	0.710803	1.12062e-05	2.59489e-05	15.6505	0.000433335	0.00165505	18.9287	0.000534762	0.00373496	38.8907	0.00113789	0.00880748	2.05458	2.41871e-05	0.000239825	0.826806	6.29158e-06	0.000117052	95.48	122.145	687.688	10.4545	33.1907	2.48249	9.16323	1.89669	0.378746	1.93846	0.286381	1.70905	0.353502	1.04115	0.151362	1.09754	0.159922	5.59436	0.947805	0.701872
P5	27‒28	13.03	0.512401	9.50674e-06	-4.6306	0.185533	0.28	0.711071	1.63094e-05	2.59489e-05	15.6476	0.000394812	0.00165505	18.9215	0.000436183	0.00373496	38.8765	0.00109215	0.00880748	2.05464	2.13114e-05	0.000239825	0.826977	7.32293e-06	0.000117052	88.9095	119.333	682.996	9.58522	31.1847	2.24336	8.28281	1.6789	0.321353	1.74291	0.260797	1.58206	0.319767	0.925581	0.13804	0.991528	0.142525	5.41777	0.903112	0.712314
J6	32‒33	13.7436	0.512394	9.9357e-06	-4.75688	0.193907	0.28	0.710755	1.6422e-05	2.59489e-05	15.6556	0.000359858	0.00165505	19.0003	0.000421467	0.00373496	38.9882	0.000936373	0.00880748	2.05199	1.97162e-05	0.000239825	0.823971	6.24721e-06	0.000117052	89.5075	84.9815	320.307	9.20612	28.8195	2.19254	8.16463	1.66415	0.368659	1.57667	0.253537	1.49446	0.308604	0.892639	0.13021	0.945379	0.133843	3.55105	1.08134	0.717538
K6	37‒38	14.46	0.512402	1.03267e-05	-4.59474	0.201535	0.28	0.711031	1.77656e-05	2.59489e-05	15.6546	0.000431876	0.00165505	18.9994	0.000477438	0.00373496	38.9836	0.00115632	0.00880748	2.05184	2.06882e-05	0.000239825	0.823956	7.54998e-06	0.000117052	91.8962	85.4036	306.118	9.67662	25.2251	2.31084	8.52529	1.77006	0.390616	1.64823	0.269011	1.60922	0.334791	0.981274	0.142205	1.04132	0.147529	3.86825	1.08391	0.684722
J7	42‒43	15.43	0.512399	1.24721e-05	-4.66207	0.243406	0.28	0.711078	1.1723e-05	2.59489e-05	15.6555	0.000382097	0.00165505	18.9985	0.000413855	0.00373496	38.9895	0.00105735	0.00880748	2.05225	1.59352e-05	0.000239825	0.824039	5.35497e-06	0.000117052	94.5657	78.6137	326.004	9.82732	20.6433	2.34307	8.57201	1.77932	0.390348	1.62498	0.267742	1.59336	0.328463	0.935199	0.139658	1.00721	0.143454	3.88083	1.08497	0.718935
K7	47‒48	16.93	0.512403	1.13377e-05	-4.59125	0.221265	0.28	0.710942	2.10057e-05	2.59489e-05	15.6607	0.000438071	0.00165505	19.0377	0.000497014	0.00373496	39.0402	0.00111872	0.00880748	2.0507	1.82594e-05	0.000239825	0.822615	5.98891e-06	0.000117052	119.996	102.839	394.701	12.8455	38.2604	3.07723	11.308	2.31347	0.505042	2.18964	0.348911	2.07525	0.426337	1.23653	0.181782	1.31386	0.187129	4.3299	1.06599	0.720406
K8	52‒53	17.72	0.512398	1.03361e-05	-4.67424	0.20172	0.28	0.711332	1.66547e-05	2.59489e-05	15.6586	0.000384847	0.00165505	18.9958	0.000395494	0.00373496	38.9894	0.000921132	0.00880748	2.05254	1.66751e-05	0.000239825	0.82432	6.62975e-06	0.000117052	116.504	102.803	453.844	12.3162	33.3008	2.90481	10.6883	2.23905	0.466921	2.06618	0.325634	1.95073	0.402003	1.17817	0.174499	1.23253	0.178505	4.92737	1.02755	0.736294
K9	57‒58	18.36	0.51238	7.9243e-06	-5.03978	0.154657	0.28	0.711256	2.31294e-05	2.59489e-05	15.6525	0.000297619	0.00165505	18.9043	0.000348437	0.00373496	38.8731	0.000900806	0.00880748	2.05631	1.70125e-05	0.000239825	0.827985	5.88482e-06	0.000117052	123.055	110.746	506.673	13.128	32.3434	3.12652	11.3934	2.39802	0.495121	2.19004	0.345732	2.08674	0.427896	1.23742	0.185976	1.331	0.190701	7.12866	1.02112	0.726771
K10	62‒63	19.01	0.512389	1.01131e-05	-4.86407	0.197371	0.28	0.711654	1.505e-05	2.59489e-05	15.6544	0.000369623	0.00165505	18.9325	0.000403168	0.00373496	38.9188	0.00102301	0.00880748	2.05565	1.80921e-05	0.000239825	0.826841	4.48534e-06	0.000117052	96.2047	80.1537	387.672	9.96316	24.8697	2.37858	8.73657	1.78802	0.388889	1.68736	0.272777	1.64746	0.337024	0.984846	0.141742	1.03218	0.145917	4.88657	1.06317	0.711237
P6	62‒63	19.01	0.512379	8.40847e-06	-5.05773	0.164107	0.28	0.710744	1.20656e-05	2.59489e-05	15.6542	0.00040404	0.00165505	18.9803	0.000389978	0.00373496	38.9608	0.00117394	0.00880748	2.05271	2.97357e-05	0.000239825	0.824763	8.23585e-06	0.000117052	131.775	109.421	433.521	14.1428	33.8485	3.30886	12.1625	2.43849	0.506514	2.22639	0.364697	2.21796	0.44028	1.26944	0.188958	1.317	0.188336	5.26516	1.02738	0.791265
R14	62‒63	19.01	0.512375	1.1269e-05	-5.13116	0.219937	0.28	0.711758	1.42273e-05	2.59489e-05	15.6527	0.00034895	0.00165505	18.9294	0.000514758	0.00373496	38.9084	0.000927655	0.00880748	2.05547	1.70029e-05	0.000239825	0.826897	6.98062e-06	0.000117052	108.617	106.537	425.695	10.6235	28.1426	2.58721	9.70716	1.96574	0.411602	1.81947	0.291221	1.79666	0.37042	1.09809	0.165458	1.14943	0.171947	5.74771	1.03065	0.681019
J8	67‒68	19.664	0.512367	1.13972e-05	-5.27732	0.222443	0.28	0.711376	1.57309e-05	2.59489e-05	15.6582	0.000327383	0.00165505	19.0097	0.000409038	0.00373496	39.0043	0.000943437	0.00880748	2.05183	1.86377e-05	0.000239825	0.823697	6.22546e-06	0.000117052	84.1266	63.4395	273.298	8.84682	21.3699	2.09757	7.71976	1.59438	0.340751	1.44588	0.23427	1.38371	0.286891	0.81985	0.118352	0.865605	0.120787	3.22453	1.05959	0.753081
K11	72‒73	21.61	0.512386	1.02457e-05	-4.90693	0.19996	0.28	0.712214	1.5103e-05	2.59489e-05	15.6582	0.000389294	0.00165505	18.9976	0.000462039	0.00373496	38.9996	0.00105335	0.00880748	2.05287	2.01077e-05	0.000239825	0.824213	6.88287e-06	0.000117052	98.3784	93.9521	364.686	10.516	30.1107	2.47731	9.15417	1.88249	0.405234	1.77036	0.286207	1.7245	0.354991	1.04183	0.153358	1.10538	0.160254	4.25535	1.05357	0.700988
J9	77‒78	22.834	0.512383	9.90381e-06	-4.97858	0.193289	0.28	0.711303	2.11883e-05	2.59489e-05	15.6603	0.000409163	0.00165505	19.0246	0.000442853	0.00373496	39.0286	0.00100936	0.00880748	2.05147	1.69409e-05	0.000239825	0.823155	7.37583e-06	0.000117052	91.0282	73.8098	288.783	9.48065	28.9311	2.25042	8.39117	1.73684	0.378423	1.59191	0.255518	1.50756	0.312903	0.916044	0.132937	0.959536	0.135823	3.4326	1.07618	0.728033
K12	82‒83	23.91	0.512384	8.81929e-06	-4.9593	0.172123	0.28	0.711082	1.47823e-05	2.59489e-05	15.6612	0.000424373	0.00165505	19.0545	0.000446054	0.00373496	39.0553	0.00101515	0.00880748	2.04968	1.90029e-05	0.000239825	0.821908	6.63666e-06	0.000117052	117.886	87.1964	360.291	12.1036	25.8156	2.91092	10.6835	2.2273	0.476008	2.00982	0.325997	1.95529	0.404159	1.17868	0.171404	1.22721	0.179029	4.06101	1.06142	0.726728
K13	87‒88	24.99	0.512377	9.06234e-06	-5.09045	0.176869	0.28	0.711393	1.7612e-05	2.59489e-05	15.6617	0.000348313	0.00165505	19.044	0.000339423	0.00373496	39.0478	0.00089353	0.00880748	2.05041	1.88175e-05	0.000239825	0.8224	6.82795e-06	0.000117052	109.976	86.9514	356.085	11.6147	24.8607	2.78207	10.1748	2.09629	0.45135	1.88696	0.314493	1.89158	0.387681	1.11911	0.164493	1.17711	0.171196	4.03877	1.07025	0.727048
K14	92‒93	26.06	0.512384	8.87055e-06	-4.94733	0.173123	0.28	0.711462	1.41846e-05	2.59489e-05	15.6626	0.000389717	0.00165505	19.0422	0.00043395	0.00373496	39.0436	0.00104004	0.00880748	2.05036	2.11003e-05	0.000239825	0.822521	7.3709e-06	0.000117052	97.9718	82.1379	329.442	10.3683	26.3405	2.49096	9.09322	1.86078	0.399135	1.75067	0.279826	1.67435	0.347304	0.999739	0.147478	1.07507	0.151304	3.70017	1.04966	0.710634
L3	97‒98	26.68	0.512377	9.03904e-06	-5.09475	0.176414	0.28	0.711251	1.38877e-05	2.59489e-05	15.6616	0.000372735	0.00165505	19.0552	0.000405431	0.00373496	39.0558	0.000973397	0.00880748	2.04963	2.24082e-05	0.000239825	0.821904	7.72518e-06	0.000117052	102.483	76.7204	320.825	10.4761	22.0955	2.48615	9.25175	1.93761	0.40842	1.70719	0.282362	1.70554	0.34898	1.03105	0.150729	1.09363	0.15481	3.65525	1.05557	0.705832
L4	102‒103	27.25	0.512375	8.25199e-06	-5.12345	0.161054	0.28	0.711969	2.18434e-05	2.59489e-05	15.6601	0.000428507	0.00165505	19.037	0.000484351	0.00373496	39.0339	0.00113791	0.00880748	2.05046	1.68464e-05	0.000239825	0.8226	6.96558e-06	0.000117052	96.677	72.8733	325.671	9.70817	20.5334	2.33448	8.75708	1.78693	0.385977	1.6248	0.270962	1.61842	0.338294	0.966515	0.144102	1.03817	0.146461	3.60472	1.0699	0.689036
L5	107‒108	27.82	0.512384	1.02704e-05	-4.96347	0.200444	0.28	0.712163	1.34193e-05	2.59489e-05	15.6596	0.000399216	0.00165505	19.0254	0.000407122	0.00373496	39.0246	0.000915863	0.00880748	2.0512	1.92141e-05	0.000239825	0.823084	7.30929e-06	0.000117052	87.0422	70.0503	312.345	8.84915	18.3997	2.10014	7.70916	1.61676	0.350366	1.46032	0.247017	1.47322	0.308523	0.889986	0.132812	0.955445	0.1375	3.40128	1.07592	0.682449
L6	112‒113	28.39	0.51239	1.02168e-05	-4.84424	0.199395	0.28	0.711143	2.4304e-05	2.59489e-05	15.6628	0.000347735	0.00165505	19.0936	0.000379501	0.00373496	39.0922	0.0009052	0.00880748	2.0474	2.32014e-05	0.000239825	0.820324	7.74842e-06	0.000117052	82.9702	53.7602	251.521	7.95573	17.003	1.94366	7.22143	1.48541	0.331105	1.36761	0.229376	1.32958	0.277666	0.805634	0.115493	0.829041	0.116901	2.51247	1.09925	0.707097
L7	137‒138	31.25	0.512374	8.82704e-06	-5.1464	0.172277	0.28	0.71103	1.46083e-05	2.59489e-05	15.6629	0.000338354	0.00165505	19.1057	0.000359417	0.00373496	39.1051	0.000876738	0.00880748	2.04678	2.1231e-05	0.000239825	0.819793	7.58101e-06	0.000117052	84.9548	54.2071	250.939	8.00121	16.9141	1.9419	7.23922	1.50009	0.323665	1.34632	0.226207	1.31457	0.270172	0.779569	0.113448	0.82092	0.115345	2.54121	1.07362	0.718173
L8	147‒148	32.16	0.51238	7.86686e-06	-5.02872	0.153536	0.28	0.711579	1.73983e-05	2.59489e-05	15.6547	0.000367639	0.00165505	18.9959	0.00041829	0.00373496	38.9744	0.000933112	0.00880748	2.05172	1.86594e-05	0.000239825	0.824101	7.50963e-06	0.000117052	62.9828	42.2406	200.813	5.94483	12.3739	1.42382	5.31025	1.09396	0.244638	1.00023	0.168827	0.99387	0.206305	0.577145	0.0845884	0.622417	0.0872154	2.67671	1.10551	0.703773
P7	147‒148	32.16	0.512383	7.61851e-06	-4.98272	0.148688	0.28	0.71108	2.27681e-05	2.59489e-05	15.655	0.00030008	0.00165505	19.0134	0.000346013	0.00373496	38.9946	0.0008579	0.00880748	2.0509	1.76374e-05	0.000239825	0.82337	5.59513e-06	0.000117052	70.5203	48.6727	202.535	6.59242	13.6573	1.56526	5.84691	1.19233	0.260728	1.0923	0.185185	1.0955	0.224162	0.643298	0.0908289	0.658377	0.0902998	2.66208	1.08028	0.737809
L9	157‒158	32.99	0.512379	1.05667e-05	-5.05575	0.206227	0.28	0.711106	1.35317e-05	2.59489e-05	15.6596	0.000963984	0.00165505	19.0821	0.000877035	0.00373496	39.0767	0.0030425	0.00880748	2.04783	6.61487e-05	0.000239825	0.820639	1.41622e-05	0.000117052	64.7674	43.1223	195.835	6.05381	12.7912	1.4977	5.47088	1.12717	0.252195	1.01817	0.17292	1.0192	0.213274	0.594336	0.0865487	0.645015	0.0884956	2.02673	1.11081	0.691565
L10	172‒173	34.25	0.512372	1.03265e-05	-5.18351	0.201544	0.28	0.711474	1.92694e-05	2.59489e-05	15.66	0.000382737	0.00165505	19.06	0.000485494	0.00373496	39.0575	0.00103596	0.00880748	2.04919	2.18552e-05	0.000239825	0.821613	8.80607e-06	0.000117052	87.1448	63.7604	265.64	8.98797	18.774	2.16568	8.02308	1.66144	0.364476	1.50118	0.251479	1.49911	0.30927	0.873373	0.128402	0.928928	0.131558	3.08107	1.08902	0.712941
L11	187‒188	35.51	0.512385	9.70251e-06	-4.93926	0.18936	0.28	0.711587	1.81376e-05	2.59489e-05	15.6595	0.000458532	0.00165505	19.0437	0.000552386	0.00373496	39.0367	0.00125358	0.00880748	2.04987	2.16238e-05	0.000239825	0.822294	6.4729e-06	0.000117052	66.8326	46.2338	215.134	6.4824	13.5884	1.572	5.9518	1.2067	0.26818	1.10653	0.187	1.0747	0.2284	0.6437	0.0926	0.690333	0.0962	2.375	1.09754	0.691913
L12	192‒193	35.93	0.51238	7.90731e-06	-5.02432	0.154325	0.28	0.711925	1.70901e-05	2.59489e-05	15.655	0.00051965	0.00165505	19.0009	0.000523197	0.00373496	38.9791	0.00160326	0.00880748	2.05144	3.12643e-05	0.000239825	0.823912	8.54381e-06	0.000117052	68.1828	51.1595	220.599	6.77259	14.1945	1.61153	6.07325	1.24849	0.271187	1.13207	0.192439	1.12599	0.236484	0.675992	0.0982987	0.72949	0.101134	2.95936	1.07695	0.684085
L13	222‒223	40.22	0.512374	9.67488e-06	-5.14353	0.188825	0.28	0.712538	1.6418e-05	2.59489e-05	15.6625	0.000375348	0.00165505	19.0552	0.000415685	0.00373496	39.0394	0.00108616	0.00880748	2.04877	2.10927e-05	0.000239825	0.821955	6.60215e-06	0.000117052	61.0016	49.0746	205.974	6.42083	13.2548	1.51726	5.65734	1.18591	0.253372	1.0541	0.180952	1.05853	0.223016	0.634623	0.0922619	0.675595	0.0974206	2.42698	1.06668	0.700292
L14	232‒233	42.81	0.512366	9.88362e-06	-5.30874	0.192902	0.28	0.712272	1.95448e-05	2.59489e-05	15.6607	0.000684174	0.00165505	19.0424	0.000573676	0.00373496	39.0225	0.00215045	0.00880748	2.04926	5.60745e-05	0.000239825	0.822414	1.45164e-05	0.000117052	57.2871	42.3825	179.814	5.83141	12.3147	1.41745	5.19468	1.0719	0.229539	0.962711	0.165445	0.967801	0.202967	0.579407	0.0823735	0.612914	0.0851658	2.2911	1.06528	0.701049
M3	247‒248	46.7	0.512336	1.08008e-05	-5.89925	0.210815	0.28	0.713827	1.14732e-05	2.59489e-05	15.6667	0.000442497	0.00165505	19.0838	0.000479359	0.00373496	39.0415	0.00124935	0.00880748	2.04582	1.6469e-05	0.000239825	0.820947	7.8074e-06	0.000117052	50.4839	37.2768	168.243	5.80268	12.1095	1.39353	5.16798	1.07429	0.227108	0.945373	0.162618	0.958123	0.201104	0.58194	0.0840694	0.611935	0.0847003	2.05379	1.05911	0.698712
M4	262‒263	50.59	0.512315	9.03744e-06	-6.30175	0.176404	0.28	0.71623	2.28239e-05	2.59489e-05	15.6665	0.000339159	0.00165505	19.044	0.000441054	0.00373496	38.9548	0.00092049	0.00880748	2.04553	1.58096e-05	0.000239825	0.822647	6.49034e-06	0.000117052	57.8375	51.0127	209.155	7.6567	15.8572	1.8317	6.73768	1.36984	0.279728	1.22802	0.212319	1.26984	0.267935	0.781431	0.113225	0.810628	0.115217	3.11196	1.0165	0.695977
P8	262‒263	50.59	‒	‒	‒	‒	‒	0.716204	1.02641e-05	2.59489e-05	15.6661	0.000292667	0.00165505	19.0319	0.000358103	0.00373496	38.9403	0.000937692	0.00880748	2.04607	2.43371e-05	0.000239825	0.823146	8.01063e-06	0.000117052	51.9465	46.6544	184.726	6.53653	13.1996	1.53446	5.67881	1.1209	0.231748	1.04055	0.180603	1.07684	0.222787	0.641431	0.0909605	0.651852	0.0922787	2.5791	1.0166	0.738879
M5	277‒278	56.34	0.512334	9.03543e-06	-5.93632	0.176358	0.28	0.714126	2.05498e-05	2.59489e-05	15.6643	0.000442597	0.00165505	19.0436	0.000487853	0.00373496	38.979	0.00129475	0.00880748	2.04685	2.41699e-05	0.000239825	0.822548	6.3475e-06	0.000117052	44.6692	35.3865	149.444	5.36015	11.0615	1.27369	4.65764	0.969536	0.203886	0.86815	0.150677	0.877756	0.185687	0.528433	0.0748549	0.558736	0.0754352	2.11238	1.04723	0.706879
M6	292‒293	60.26	0.512356	1.13414e-05	-5.49574	0.221357	0.28	0.712315	2.20381e-05	2.59489e-05	15.665	0.000429958	0.00165505	19.0662	0.000539458	0.00373496	39.0458	0.00112641	0.00880748	2.04789	1.98086e-05	0.000239825	0.821612	8.21982e-06	0.000117052	54.1165	44.1099	167.776	6.00183	12.4236	1.40495	5.30586	1.08507	0.230459	0.957326	0.163553	0.95522	0.202564	0.565934	0.081685	0.601343	0.0833333	2.05256	1.06311	0.735421
M7	307‒308	62.38	0.512365	7.83557e-06	-5.3251	0.152929	0.28	0.712554	2.13853e-05	2.59489e-05	15.6604	0.000409816	0.00165505	19.0447	0.000424501	0.00373496	39.0317	0.0010735	0.00880748	2.04946	2.05317e-05	0.000239825	0.822288	6.65319e-06	0.000117052	83.3494	65.7039	282.16	8.59952	17.8367	2.03071	7.58344	1.56937	0.337882	1.41409	0.236495	1.42235	0.294855	0.847428	0.124598	0.906324	0.129743	3.12122	1.06982	0.699142
M8	322‒323	64.51	0.512345	8.38122e-06	-5.71113	0.163585	0.28	0.711871	1.99369e-05	2.59489e-05	15.6634	0.000540292	0.00165505	19.0789	0.000560853	0.00373496	39.0757	0.00141679	0.00880748	2.04814	2.35963e-05	0.000239825	0.820974	1.03933e-05	0.000117052	118.566	84.5486	350.262	12.612	26.5434	3.00152	11.0418	2.28552	0.477813	2.01448	0.335429	1.9981	0.410667	1.20657	0.176571	1.27041	0.179048	4.09486	1.0468	0.731499
J10	337‒338	66.63	0.512361	1.1799e-05	-5.40221	0.230286	0.28	0.711771	1.67898e-05	2.59489e-05	15.6614	0.000467789	0.00165505	19.0544	0.000523108	0.00373496	39.07	0.00133453	0.00880748	2.05046	2.63783e-05	0.000239825	0.821929	6.08061e-06	0.000117052	79.7735	56.4771	255.161	8.02745	16.7793	1.90891	7.00764	1.45418	0.305219	1.31103	0.212	1.26291	0.261455	0.756182	0.108	0.792667	0.110727	2.65745	1.04275	0.746211
M9	352‒353	68.76	0.512379	8.2923e-06	-5.05053	0.161839	0.28	0.711267	1.07985e-05	2.59489e-05	15.6606	0.000345923	0.00165505	19.0529	0.000398397	0.00373496	39.0699	0.0010263	0.00880748	2.05061	2.18206e-05	0.000239825	0.821956	7.34943e-06	0.000117052	70.3199	55.6588	225.859	6.9957	14.5575	1.67993	6.2612	1.29176	0.281619	1.16613	0.195878	1.14328	0.239785	0.693817	0.100358	0.745998	0.104659	2.42133	1.08259	0.690984
M10	362‒363	70.17	0.512393	1.06275e-05	-4.77881	0.207408	0.28	0.710749	1.65188e-05	2.59489e-05	15.6673	0.000410053	0.00165505	19.1474	0.000475155	0.00373496	39.1506	0.00122102	0.00880748	2.04469	3.49543e-05	0.000239825	0.818244	1.14905e-05	0.000117052	58.327	41.6264	170.214	5.77842	12.1814	1.38339	5.18649	1.10691	0.236812	0.95999	0.161491	0.951398	0.197205	0.568634	0.0813665	0.596894	0.0847826	1.63556	1.07718	0.713322
M11	372‒373	71.6	0.512391	9.27605e-06	-4.80907	0.181035	0.28	0.711413	2.24345e-05	2.59489e-05	15.6641	0.000444019	0.00165505	19.1143	0.00049729	0.00373496	39.1267	0.00130092	0.00880748	2.04701	2.75594e-05	0.000239825	0.819498	8.60938e-06	0.000117052	54.3801	42.2754	175.593	5.61534	11.6536	1.34318	5.06051	1.02756	0.228411	0.947033	0.158712	0.932481	0.19678	0.555966	0.0804924	0.594634	0.0839015	1.65057	1.0958	0.695826
J11	382‒383	73.07	0.512388	8.14342e-06	-4.88123	0.158931	0.28	0.711151	1.80555e-05	2.59489e-05	15.6674	0.000373001	0.00165505	19.1347	0.000412917	0.00373496	39.14	0.00114374	0.00880748	2.04552	2.16402e-05	0.000239825	0.818799	8.55476e-06	0.000117052	32.5657	23.6039	96.4725	3.35548	6.88348	0.801257	2.97873	0.609425	0.135777	0.5462	0.0971275	0.531867	0.11526	0.325494	0.0438061	0.338659	0.0452424	0.940575	1.10914	0.730071
P4	382‒383	73.07	0.51239	8.33679e-06	-4.83937	0.162704	0.28	0.71122	1.76047e-05	2.59489e-05	15.6661	0.000361955	0.00165505	19.131	0.000465663	0.00373496	39.1331	0.00113658	0.00880748	2.04552	2.51405e-05	0.000239825	0.818878	7.61944e-06	0.000117052	37.5685	30.6412	117.327	3.88288	7.93813	0.924319	3.43521	0.69144	0.153493	0.623865	0.111868	0.627432	0.132101	0.36858	0.0515564	0.391958	0.0536965	1.0893	1.10256	0.729942
M12	397‒398	75.27	0.5124	9.12419e-06	-4.64156	0.178068	0.28	0.711426	1.72384e-05	2.59489e-05	15.6653	0.000404503	0.00165505	19.1041	0.000572952	0.00373496	39.1068	0.00118199	0.00880748	2.04704	1.70949e-05	0.000239825	0.819991	7.09212e-06	0.000117052	37.3845	30.7582	116.352	3.95803	8.2	0.930057	3.50945	0.712571	0.1624	0.646692	0.115879	0.656994	0.14121	0.380246	0.0559546	0.412224	0.0567108	1.26465	1.12963	0.70749
M12 (blank-corrected Pb isotope ratios used in source modelling)§											15.6667	0.000404503	0.00165505	19.1266	0.000572952	0.00373496	39.1319	0.00118199	0.00880748	2.04588	1.70949e-05	0.000239825	0.819046	7.09212e-06	0.000117052
M13	417‒418	78.19	0.512396	1.00093e-05	-4.71177	0.195342	0.28	0.711161	2.03202e-05	2.59489e-05	15.6628	0.000435083	0.00165505	19.1025	0.000445443	0.00373496	39.0893	0.0012238	0.00880748	2.04632	2.10262e-05	0.000239825	0.819937	7.56778e-06	0.000117052	22.0726	14.2682	65.3829	2.16345	4.55506	0.520095	1.96321	0.404509	0.0939759	0.363344	0.0672468	0.361709	0.0794304	0.216377	0.0286392	0.226846	0.0302215	0.631013	1.15567	0.702733
M13 (blank-corrected Pb isotope ratios used in source modelling)§											15.6647	0.000435083	0.00165505	19.1338	0.000445443	0.00373496	39.1238	0.0012238	0.00880748	2.04468	2.10262e-05	0.000239825	0.818619	7.56778e-06	0.000117052
P9	417‒418	78.19	0.512396	7.96224e-06	-4.71531	0.155392	0.28	0.711101	8.75525e-06	2.59489e-05	15.6652	0.000313804	0.00165505	19.1427	0.000392304	0.00373496	39.1356	0.00105243	0.00880748	2.04442	1.73313e-05	0.000239825	0.81835	7.26559e-06	0.000117052	23.0709	17.6985	65.9149	2.20521	4.58492	0.524022	1.99236	0.387523	0.0913828	0.354624	0.067784	0.357728	0.0793296	0.216201	0.0256983	0.22874	0.0288641	0.588268	1.16541	0.710368
M14	432‒433	80.39	0.512405	8.68556e-06	-4.54018	0.169506	0.28	0.711461	1.82736e-05	2.59489e-05	15.6663	0.000472038	0.00165505	19.1162	0.000529147	0.00373496	39.0953	0.00142556	0.00880748	2.04514	2.96276e-05	0.000239825	0.819525	9.32618e-06	0.000117052	23.9966	21.9965	75.1966	2.58994	5.3838	0.627747	2.3135	0.469274	0.105671	0.433768	0.0806331	0.425419	0.0936685	0.260242	0.033892	0.272812	0.0363128	0.754562	1.10892	0.699522
M14 (blank-corrected Pb isotope ratios used in source modelling)§											15.6686	0.000472038	0.00165505	19.1524	0.000529147	0.00373496	39.1349	0.00142556	0.00880748	2.04323	2.96276e-05	0.000239825	0.818008	9.32618e-06	0.000117052
N3	447‒448	82.59	0.51243	7.1187e-06	-4.05405	0.13892	0.28	0.711287	8.46212e-06	2.59489e-05	15.6669	0.0002873	0.00165505	19.1512	0.000345929	0.00373496	39.1222	0.000857393	0.00880748	2.04281	2.40506e-05	0.000239825	0.818067	9.71735e-06	0.000117052	27.8322	27.0477	83.2925	2.86938	5.8487	0.667264	2.53428	0.504479	0.112979	0.451086	0.0814332	0.451221	0.0965798	0.272801	0.0363192	0.284093	0.0400651	0.706026	1.1158	0.74422
P10	447‒448	82.59	0.512417	8.41134e-06	-4.31023	0.16415	0.28	0.711728	1.82283e-05	2.59489e-05	15.6683	0.000285612	0.00165505	19.1528	0.000351232	0.00373496	39.126	0.000887631	0.00880748	2.04287	2.5116e-05	0.000239825	0.818071	1.11892e-05	0.000117052	27.1816	28.7571	89.5231	3.03495	6.21922	0.71068	2.64767	0.537184	0.115988	0.481489	0.0891262	0.481165	0.106408	0.30301	0.0398058	0.319676	0.0415534	0.793981	1.07488	0.699545
N4	462‒463	84.79	0.512411	6.45145e-06	-4.43486	0.125904	0.28	0.711467	1.36305e-05	2.59489e-05	15.6682	0.000317033	0.00165505	19.1523	0.000398512	0.00373496	39.1286	0.000999008	0.00880748	2.04302	1.96974e-05	0.000239825	0.81808	8.05197e-06	0.000117052	43.9799	42.5278	135.07	4.63281	9.4068	1.09399	4.0798	0.820915	0.177136	0.72793	0.123922	0.722549	0.149542	0.436928	0.0620915	0.454336	0.0645752	1.25634	1.07819	0.75135
N5	477‒478	86.98	0.512414	7.87492e-06	-4.37329	0.153683	0.28	0.711438	1.82899e-05	2.59489e-05	15.6518	0.000348749	0.00165505	18.954	0.000426605	0.00373496	38.929	0.000991569	0.00880748	2.05386	2.42464e-05	0.000239825	0.825771	7.3155e-06	0.000117052	65.1279	76.7776	215.611	7.4895	15.4301	1.77257	6.56285	1.32445	0.269485	1.15758	0.191066	1.13542	0.232759	0.687147	0.0996865	0.73767	0.106113	3.86129	1.02175	0.748109
P11	477‒478	86.98	0.512414	9.2662e-06	-4.36344	0.180834	0.28	0.711809	2.01032e-05	2.59489e-05	15.6509	0.00028743	0.00165505	18.9198	0.000341757	0.00373496	38.8876	0.000817504	0.00880748	2.05541	1.50509e-05	0.000239825	0.827228	4.62055e-06	0.000117052	58.6844	74.9077	208.29	6.64942	13.5531	1.52808	5.6175	1.12673	0.240391	1.04474	0.179038	1.06202	0.216538	0.637788	0.0907692	0.682885	0.0946154	4.50788	1.0495	0.717482
N6	492‒493	89.12	0.512425	7.34388e-06	-4.16427	0.143316	0.28	0.711663	1.71355e-05	2.59489e-05	15.6642	0.000371052	0.00165505	19.1065	0.000387404	0.00373496	39.0808	0.00109278	0.00880748	2.04546	2.49214e-05	0.000239825	0.81984	7.70606e-06	0.000117052	56.0591	74.0948	186.208	6.39739	13.1163	1.49954	5.59508	1.12358	0.233927	1.00225	0.16851	1.00207	0.205223	0.601843	0.0847926	0.630568	0.0906298	1.97757	1.03818	0.747558
N7	507‒508	91.23	0.512377	9.08771e-06	-5.09686	0.177364	0.28	0.712082	1.75259e-05	2.59489e-05	15.6693	0.000423137	0.00165505	19.1259	0.000511927	0.00373496	39.1134	0.00122838	0.00880748	2.04504	2.28927e-05	0.000239825	0.819263	8.40562e-06	0.000117052	61.1759	75.3361	189.427	9.48488	18.8415	2.16423	8.00683	1.55846	0.302273	1.33659	0.218699	1.30041	0.263902	0.778862	0.111057	0.83019	0.120163	2.59854	0.980272	0.841839
N8	522‒523	93.33	0.512397	7.00637e-06	-4.70716	0.136737	0.28	0.71239	1.14657e-05	2.59489e-05	15.6685	0.000234533	0.00165505	19.1173	0.000313561	0.00373496	39.0978	0.000746858	0.00880748	2.04518	2.12381e-05	0.000239825	0.8196	6.70289e-06	0.000117052	41.6561	46.1645	140.274	5.13147	10.2735	1.2123	4.45431	0.851917	0.184861	0.780884	0.133067	0.785064	0.160863	0.460703	0.0654952	0.501171	0.070607	1.46901	1.07178	0.754449
N9	542‒543	96.13	0.512416	7.86666e-06	-4.3359	0.153521	0.28	0.711444	1.46224e-05	2.59489e-05	15.6669	0.000399597	0.00165505	19.1505	0.000429866	0.00373496	39.1304	0.00110634	0.00880748	2.04332	2.43342e-05	0.000239825	0.818093	8.06272e-06	0.000117052	32.5976	35.6236	102.296	3.51852	7.21212	0.827273	3.13241	0.622391	0.135635	0.558137	0.0986532	0.5617	0.119529	0.33771	0.0461279	0.358361	0.0481481	0.972727	1.08468	0.723458
P12	542‒543	96.13	0.512417	8.22343e-06	-4.30957	0.160483	0.28	0.711541	2.0739e-05	2.59489e-05	15.6675	0.000349966	0.00165505	19.1446	0.000342577	0.00373496	39.1215	0.000981501	0.00880748	2.04348	1.90358e-05	0.000239825	0.818376	7.05155e-06	0.000117052	31.4199	35.9207	100.983	3.72124	7.61641	0.869112	3.22828	0.660232	0.138163	0.58121	0.106371	0.588707	0.127992	0.354344	0.0494208	0.388546	0.0528958	1.00502	1.04827	0.705699
N10	557‒558	98.23	0.512421	8.46725e-06	-4.23937	0.16524	0.28	0.711334	2.10028e-05	2.59489e-05	15.6632	0.000317228	0.00165505	19.0993	0.000375416	0.00373496	39.0784	0.000874994	0.00880748	2.04609	2.22453e-05	0.000239825	0.820092	9.25897e-06	0.000117052	38.3183	39.4995	118.175	4.08083	8.29378	0.968912	3.59257	0.714508	0.158639	0.661428	0.114853	0.6481	0.136442	0.393178	0.0547496	0.411572	0.0568221	1.21071	1.0928	0.730596
N11	572‒573	100.33	0.512396	7.42959e-06	-4.71782	0.144997	0.28	0.71132	1.61808e-05	2.59489e-05	15.6691	0.000429077	0.00165505	19.1586	0.000472966	0.00373496	39.1573	0.00123334	0.00880748	2.04385	2.29896e-05	0.000239825	0.817863	6.96495e-06	0.000117052	27.0069	22.155	79.1527	2.76534	5.6623	0.655431	2.4651	0.505591	0.112129	0.435304	0.0800319	0.439936	0.0947284	0.26869	0.0364217	0.282907	0.0372204	0.677955	1.1194	0.720241
N12	592‒593	103.13	0.512409	7.84141e-06	-4.46625	0.15303	0.28	0.711141	1.99497e-05	2.59489e-05	15.6653	0.000380574	0.00165505	19.101	0.000412581	0.00373496	39.0962	0.000991621	0.00880748	2.04684	1.93604e-05	0.000239825	0.820134	5.52756e-06	0.000117052	33.0051	31.7563	96.8234	3.32359	6.83272	0.782724	2.97068	0.588206	0.133542	0.54485	0.0963455	0.541944	0.115449	0.318771	0.044186	0.348782	0.0478405	0.974917	1.1172	0.702147
N13	612‒613	108.22	0.512403	8.86738e-06	-4.57945	0.173055	0.28	0.711593	2.22191e-05	2.59489e-05	15.661	0.000286825	0.00165505	19.0524	0.000371617	0.00373496	39.0545	0.000941901	0.00880748	2.04989	2.27658e-05	0.000239825	0.822008	7.39735e-06	0.000117052	61.596	74.2773	208.596	6.73131	13.458	1.54904	5.82891	1.1774	0.254999	1.04265	0.175719	1.0639	0.216294	0.634585	0.0910543	0.67476	0.0944089	2.33163	1.08269	0.735063
N14	627‒628	114.85	0.512403	8.53296e-06	-4.57982	0.166528	0.28	0.711335	1.44745e-05	2.59489e-05	15.6688	0.000383414	0.00165505	19.08	0.00043058	0.00373496	39.0673	0.00108693	0.00880748	2.04755	1.96797e-05	0.000239825	0.821212	7.38654e-06	0.000117052	61.3798	81.5196	200.815	6.99047	14.0826	1.62625	5.91873	1.21948	0.254735	1.06923	0.181773	1.08537	0.222241	0.644649	0.0934783	0.707191	0.098495	2.47191	1.04782	0.728357
O3	637‒638	119.27	0.512408	7.51877e-06	-4.48983	0.146734	0.28	0.711174	1.53324e-05	2.59489e-05	15.6676	0.000340257	0.00165505	19.1087	0.000369088	0.00373496	39.1093	0.000811943	0.00880748	2.04669	1.84047e-05	0.000239825	0.819928	6.72065e-06	0.000117052	70.9052	71.5603	221.505	7.21335	14.436	1.66576	6.09874	1.23424	0.271156	1.12366	0.194971	1.14739	0.239458	0.716731	0.100193	0.720116	0.10058	2.23675	1.08772	0.738089
O4	647‒648	121.92	0.51239	1.05346e-05	-4.82815	0.205598	0.28	0.710746	2.1649e-05	2.59489e-05	15.6688	0.000316437	0.00165505	19.1321	0.000407698	0.00373496	39.1144	0.000884691	0.00880748	2.04444	2.69983e-05	0.000239825	0.818976	8.4067e-06	0.000117052	43.0777	36.9596	125.65	4.09174	8.1219	0.935548	3.48124	0.709874	0.159575	0.641173	0.112029	0.648025	0.136984	0.402603	0.0543986	0.411131	0.056553	1.55422	1.11606	0.733335
O5	657‒658	123.97	0.512406	7.73055e-06	-4.5192	0.150868	0.28	0.7107	1.87275e-05	2.59489e-05	15.662	0.000304754	0.00165505	19.0703	0.000383747	0.00373496	39.0437	0.000947355	0.00880748	2.04735	2.04307e-05	0.000239825	0.821284	6.14627e-06	0.000117052	33.1548	32.6134	95.5998	3.13492	6.37405	0.733969	2.70725	0.549332	0.127861	0.49313	0.0908397	0.502099	0.10916	0.301908	0.0412214	0.323982	0.0433206	1.05744	1.15808	0.712985
P13	657‒658	123.97	0.512389	1.21087e-05	-4.84983	0.236319	0.28	0.710799	2.4405e-05	2.59489e-05	15.6623	0.000256894	0.00165505	19.0759	0.000309864	0.00373496	39.0521	0.000713275	0.00880748	2.04719	1.47837e-05	0.000239825	0.821048	5.64225e-06	0.000117052	33.0553	34.0831	97.7062	3.16499	6.49878	0.734855	2.77108	0.557306	0.131474	0.504972	0.0896499	0.517884	0.110198	0.31621	0.0436834	0.325824	0.0458143	1.10015	1.16995	0.715753
J12	667‒668	124.99	0.512399	9.51078e-06	-4.65268	0.185613	0.28	0.710742	2.00865e-05	2.59489e-05	15.6576	0.000324835	0.00165505	19.0225	0.000387329	0.00373496	38.9615	0.000865008	0.00880748	2.04818	1.90172e-05	0.000239825	0.82311	5.3638e-06	0.000117052	28.2883	31.7521	82.4693	2.88398	5.91289	0.668555	2.5376	0.521582	0.125676	0.469596	0.0863281	0.475391	0.104883	0.280762	0.0398437	0.310742	0.0421875	1.54922	1.19763	0.68386
J13	677‒678	128.05	0.512397	9.49562e-06	-4.70636	0.185318	0.28	0.710719	2.16866e-05	2.59489e-05	15.6485	0.000441437	0.00165505	18.9429	0.000469999	0.00373496	38.8795	0.00111707	0.00880748	2.05248	2.27125e-05	0.000239825	0.826088	7.08737e-06	0.000117052	35.221	43.2812	102.912	3.63795	7.40358	0.836703	3.13406	0.638647	0.14877	0.599585	0.103577	0.601866	0.128305	0.361664	0.0517885	0.389373	0.0550544	1.84292	1.1408	0.688439
O6	682‒683	129.07	0.512401	8.61247e-06	-4.62375	0.168081	0.28	0.710725	1.66575e-05	2.59489e-05	15.6513	0.000407617	0.00165505	18.9806	0.000489917	0.00373496	38.9329	0.00112505	0.00880748	2.05121	2.55201e-05	0.000239825	0.824597	9.76088e-06	0.000117052	55.5922	80.7128	154.515	5.55963	11.3176	1.301	4.84327	0.979734	0.22563	0.888594	0.155316	0.924834	0.191196	0.550581	0.0780731	0.585936	0.0827243	2.64219	1.14173	0.69915
O7	687‒688	130.09	0.512402	7.51944e-06	-4.60491	0.146749	0.28	0.710852	1.24534e-05	2.59489e-05	15.6547	0.000373113	0.00165505	19.0123	0.000441838	0.00373496	38.9833	0.00113349	0.00880748	2.05044	1.87005e-05	0.000239825	0.8234	7.30273e-06	0.000117052	69.7849	80.9511	199.293	6.9257	14.0336	1.60599	5.95599	1.23283	0.27256	1.10763	0.191725	1.15158	0.239261	0.689877	0.0992958	0.718016	0.101408	2.72764	1.09968	0.710729
O8	692‒693	131.12	0.512392	7.9632e-06	-4.80812	0.155412	0.28	0.711128	1.53751e-05	2.59489e-05	15.6548	0.000291003	0.00165505	19.009	0.00036908	0.00373496	38.9785	0.000911503	0.00880748	2.05054	2.08608e-05	0.000239825	0.823541	5.5895e-06	0.000117052	82.1898	91.2192	238.531	8.50887	17.1111	1.98925	7.31349	1.45613	0.328668	1.36635	0.230566	1.41057	0.288679	0.837358	0.121321	0.887862	0.125283	3.29925	1.10559	0.706156
O9	697‒698	132.14	0.512396	6.64255e-06	-4.71416	0.129637	0.28	0.711634	2.0104e-05	2.59489e-05	15.6564	0.000375305	0.00165505	18.9881	0.000433846	0.00373496	38.9663	0.00101321	0.00880748	2.05216	1.77213e-05	0.000239825	0.824539	8.13824e-06	0.000117052	94.3745	104.748	297.887	9.94881	20.1285	2.30571	8.35816	1.7771	0.364068	1.55526	0.26767	1.6546	0.335975	0.977734	0.143265	1.01395	0.144691	4.0813	1.0283	0.722987
O10	702‒703	133.16	0.512392	8.69406e-06	-4.80629	0.169676	0.28	0.711469	1.22477e-05	2.59489e-05	15.6575	0.000456221	0.00165505	19.0057	0.000519743	0.00373496	38.9852	0.00130944	0.00880748	2.05123	2.09241e-05	0.000239825	0.82382	6.76802e-06	0.000117052	90.5812	89.1017	273.164	9.46927	19.411	2.19415	8.04756	1.62866	0.348159	1.46313	0.250366	1.54909	0.313293	0.932805	0.134756	0.950081	0.134756	3.67451	1.06334	0.734396
O11	707‒708	134.18	0.512385	6.62159e-06	-4.93688	0.129231	0.28	0.711369	9.8012e-06	2.59489e-05	15.6474	0.000275291	0.00165505	18.8759	0.000307314	0.00373496	38.8378	0.000695087	0.00880748	2.05752	2.03599e-05	0.000239825	0.828956	7.31009e-06	0.000117052	93.2333	90.5586	276.413	9.98645	20.4333	2.28863	8.51441	1.68474	0.358615	1.51501	0.258723	1.58061	0.319626	0.941589	0.135202	0.980841	0.140343	7.55358	1.05845	0.750217
P14	707‒708	134.18	0.512377	8.72549e-06	-5.09313	0.170294	0.28	0.711448	1.28232e-05	2.59489e-05	15.6474	0.000313483	0.00165505	18.8769	0.000324947	0.00373496	38.8385	0.000851831	0.00880748	2.05748	2.21438e-05	0.000239825	0.828919	7.95182e-06	0.000117052	88.8364	88.5474	269.498	9.65522	19.9136	2.25317	8.2459	1.67519	0.347664	1.50914	0.258769	1.54291	0.319403	0.924067	0.135634	0.98408	0.13694	7.62108	1.03133	0.722947
O12	712‒713	135.55	0.512388	8.88492e-06	-4.87338	0.173402	0.28	0.711478	1.68767e-05	2.59489e-05	15.6593	0.000375503	0.00165505	19.023	0.000460278	0.00373496	39.0247	0.00108093	0.00880748	2.05145	1.61378e-05	0.000239825	0.823165	6.91773e-06	0.000117052	103.213	100.073	324.917	10.9235	22.3903	2.54452	9.2917	1.88675	0.392888	1.67438	0.286396	1.74717	0.353357	1.02977	0.15053	1.07468	0.15265	3.88887	1.04021	0.74896
J14	717‒718	137.69	0.512374	9.33905e-06	-5.15647	0.18227	0.28	0.711344	1.63737e-05	2.59489e-05	15.6568	0.000365523	0.00165505	18.9972	0.000392304	0.00373496	38.9982	0.000947655	0.00880748	2.05287	1.83738e-05	0.000239825	0.824167	8.38732e-06	0.000117052	87.5924	75.7363	295.793	9.4663	19.8065	2.26944	8.21685	1.67046	0.357636	1.5263	0.248704	1.48954	0.306296	0.884907	0.128704	0.935617	0.131667	3.80796	1.05865	0.745515
O13	722‒723	139.83	0.512376	6.98794e-06	-5.10647	0.136383	0.28	0.711571	1.49256e-05	2.59489e-05	15.6572	0.000314616	0.00165505	19.0002	0.000401204	0.00373496	39.001	0.000825282	0.00880748	2.05267	2.25267e-05	0.000239825	0.824049	8.23478e-06	0.000117052	114.215	108.437	397.368	12.2575	24.9567	2.83078	10.444	2.13545	0.440728	1.83905	0.313433	1.91054	0.384701	1.13545	0.163993	1.17201	0.165672	4.66642	1.04163	0.770623
O14	727‒728	141.97	0.512364	8.09043e-06	-5.33968	0.157904	0.28	0.711975	1.51551e-05	2.59489e-05	15.655	0.000397964	0.00165505	18.9591	0.000439317	0.00373496	38.9564	0.0010381	0.00880748	2.05476	2.30812e-05	0.000239825	0.825725	7.14683e-06	0.000117052	107.859	105.262	369.963	11.7366	23.7311	2.68124	9.93525	1.97541	0.41289	1.7405	0.293443	1.78661	0.365938	1.09809	0.157923	1.13078	0.163024	5.33151	1.0467	0.764782
Q3	732‒733	144.11	0.512352	1.00196e-05	-5.57634	0.195561	0.28	0.711463	1.82401e-05	2.59489e-05	15.6537	0.000474477	0.00165505	18.9685	0.000506199	0.00373496	38.96	0.00132659	0.00880748	2.05393	3.01703e-05	0.000239825	0.825245	1.00308e-05	0.000117052	117.063	96.7533	377.443	11.2953	23.5872	2.70882	10.0084	2.01479	0.412899	1.78212	0.292388	1.77145	0.365917	1.08304	0.160381	1.10179	0.164706	5.08218	1.02489	0.755397
Q4	737‒738	146.25	0.51237	1.96292e-05	-5.22025	0.383106	0.28	0.711067	1.84604e-05	2.59489e-05	15.6542	0.000401454	0.00165505	18.9796	0.000483643	0.00373496	38.9725	0.00105732	0.00880748	2.05338	1.84199e-05	0.000239825	0.82478	8.90187e-06	0.000117052	114.988	94.9422	355.227	11.0654	23.0894	2.64936	9.90896	1.96929	0.410065	1.73339	0.286654	1.73601	0.358684	1.03958	0.156124	1.0702	0.159049	4.81901	1.04313	0.761865
Q5	752‒753	152.66	0.512372	9.91553e-06	-5.18541	0.193522	0.28	0.711604	2.14382e-05	2.59489e-05	15.6576	0.000488736	0.00165505	19.0338	0.000529887	0.00373496	39.0284	0.00128304	0.00880748	2.0505	2.17544e-05	0.000239825	0.82261	7.36739e-06	0.000117052	101.134	88.1439	318.026	9.6934	20.1485	2.3098	8.6918	1.73672	0.370805	1.53458	0.260071	1.55668	0.319964	0.936275	0.141355	0.981759	0.14385	3.4713	1.06815	0.727522
Q6	767‒768	160.18	0.512359	8.20113e-06	-5.43336	0.160066	0.28	0.711621	1.78223e-05	2.59489e-05	15.6576	0.000344674	0.00165505	19.0062	0.000440321	0.00373496	39.0026	0.00101572	0.00880748	2.05211	1.67475e-05	0.000239825	0.823818	5.56407e-06	0.000117052	93.6664	84.1372	304.103	8.74489	18.1631	2.09854	7.92418	1.58996	0.335975	1.42664	0.238869	1.42819	0.295073	0.865602	0.12865	0.895864	0.134307	3.61168	1.05154	0.719262
Q7	777‒778	166.13	0.512346	9.33534e-06	-5.70548	0.182208	0.28	0.711521	1.81767e-05	2.59489e-05	15.6602	0.000402015	0.00165505	19.0122	0.000442709	0.00373496	38.9824	0.0010049	0.00880748	2.0504	1.66471e-05	0.000239825	0.823688	9.54128e-06	0.000117052	84.5696	66.2474	250.671	7.97052	16.6487	1.91439	7.24458	1.4611	0.305677	1.26856	0.21492	1.27851	0.264654	0.774956	0.114565	0.796507	0.117762	3.42913	1.05297	0.737346
Q8	787‒788	172.08	0.512352	1.14919e-05	-5.57855	0.224297	0.28	0.711276	1.84972e-05	2.59489e-05	15.6677	0.000381209	0.00165505	19.0635	0.000488603	0.00373496	38.9379	0.00100475	0.00880748	2.04255	1.99384e-05	0.000239825	0.821865	8.66011e-06	0.000117052	71.7096	55.0335	209.007	6.36375	13.2153	1.52835	5.74622	1.15498	0.244633	1.02801	0.174227	1.03222	0.213746	0.614948	0.0910653	0.634192	0.0910653	2.81821	1.05697	0.739377
Q9	797‒798	176.29	0.51239	9.07187e-06	-4.84611	0.17705	0.28	0.711543	1.53135e-05	2.59489e-05	15.6578	0.000486242	0.00165505	19.0454	0.000565252	0.00373496	39.0141	0.00127011	0.00880748	2.0485	2.19614e-05	0.000239825	0.822157	8.6753e-06	0.000117052	57.8916	48.7228	179.425	5.07997	10.5922	1.22205	4.69363	0.936568	0.203478	0.858333	0.144565	0.851165	0.17764	0.503727	0.0757764	0.537474	0.0785714	2.04115	1.07315	0.696431
Q10	807‒808	179.76	0.512382	1.02463e-05	-4.99354	0.199973	0.28	0.71147	1.56282e-05	2.59489e-05	15.6537	0.000456498	0.00165505	18.9773	0.000625332	0.00373496	38.9204	0.00127988	0.00880748	2.0509	1.70305e-05	0.000239825	0.82487	7.99888e-06	0.000117052	76.7064	64.999	259.192	6.49571	13.7142	1.58967	6.00916	1.22914	0.260081	1.10091	0.187914	1.10263	0.232164	0.671442	0.100975	0.717154	0.105263	3.67778	1.05362	0.667404
Q11	817‒818	183.22	0.512381	1.0553e-05	-5.00652	0.20596	0.28	0.710513	1.45602e-05	2.59489e-05	15.6638	0.000376305	0.00165505	19.0868	0.000487691	0.00373496	39.0721	0.000944183	0.00880748	2.0471	1.68857e-05	0.000239825	0.820677	7.0269e-06	0.000117052	90.9405	76.757	289.554	7.7835	16.4786	1.91179	7.29165	1.4612	0.3167	1.32403	0.221611	1.3167	0.27387	0.795285	0.118468	0.816765	0.121611	2.77937	1.07487	0.702186
Q12	832‒833	188.61	0.512381	1.04602e-05	-5.01353	0.204148	0.28	0.711023	1.95563e-05	2.59489e-05	15.6723	0.000337875	0.00165505	19.1327	0.000441183	0.00373496	39.0721	0.000914669	0.00880748	2.04216	1.51669e-05	0.000239825	0.819138	6.18507e-06	0.000117052	57.6301	49.9497	178.12	4.78531	10.1121	1.17815	4.37028	0.9	0.198621	0.812529	0.141783	0.814073	0.17465	0.491434	0.0736014	0.525932	0.0769231	1.76486	1.09586	0.670432
Q13	847‒848	195.33	0.512382	8.99388e-06	-5.00043	0.175531	0.28	0.710776	1.83208e-05	2.59489e-05	15.6918	0.000359087	0.00165505	19.2099	0.000449244	0.00373496	38.9221	0.000963535	0.00880748	2.02617	2.47784e-05	0.000239825	0.816854	8.60159e-06	0.000117052	25.7387	19.6006	68.6813	2.0537	4.2937	0.490741	1.88574	0.378796	0.092897	0.348457	0.0681481	0.346667	0.0785185	0.206574	0.027963	0.213272	0.0288889	0.846481	1.20977	0.709544
Q14	857‒858	199.81	0.512395	7.34897e-06	-4.74292	0.143424	0.28	0.710784	1.84299e-05	2.59489e-05	15.6844	0.00042628	0.00165505	19.2166	0.0012267	0.00373496	39.0388	0.00228516	0.00880748	2.03157	5.88227e-05	0.000239825	0.816198	4.20935e-05	0.000117052	45.0339	21.2557	67.9482	2.17214	4.57607	0.52	1.95223	0.392232	0.0988797	0.362321	0.0707143	0.355893	0.0821429	0.212589	0.0296429	0.230179	0.0310714	0.724821	1.24174	0.695341
R3	872‒873	206.52	0.512376	9.36035e-06	-5.11944	0.182685	0.28	0.711045	1.42026e-05	2.59489e-05	15.6703	0.000420686	0.00165505	19.1349	0.000487438	0.00373496	39.08	0.00101315	0.00880748	2.04235	1.38683e-05	0.000239825	0.818937	8.80913e-06	0.000117052	53.3429	62.6384	170.645	4.78971	9.88826	1.15643	4.39831	0.889871	0.19359	0.808574	0.140354	0.803859	0.171704	0.496383	0.0729904	0.519453	0.0782958	1.76994	1.07783	0.679418
R4	892‒893	215.48	0.5124	9.02556e-06	-4.639	0.176143	0.28	0.711335	1.78645e-05	2.59489e-05	15.6594	0.000378463	0.00165505	19.0402	0.000415476	0.00373496	39.0078	0.00093705	0.00880748	2.04871	1.36904e-05	0.000239825	0.822424	6.37897e-06	0.000117052	60.9483	66.9217	197.766	5.64705	11.6705	1.37344	5.1283	1.04618	0.228326	0.943056	0.161632	0.948177	0.198785	0.578125	0.0855903	0.603877	0.0885417	2.40365	1.08431	0.689044
R5	902‒903	219.96	0.512381	9.76453e-06	-5.00881	0.190572	0.28	0.710739	1.83869e-05	2.59489e-05	15.6649	0.000347032	0.00165505	19.1074	0.000538444	0.00373496	39.074	0.000930026	0.00880748	2.04498	2.14823e-05	0.000239825	0.819839	1.2982e-05	0.000117052	89.875	66.3379	268.675	7.82844	16.3389	1.93333	7.32826	1.47083	0.317149	1.31069	0.22337	1.31975	0.275	0.778623	0.116486	0.817693	0.120833	2.75634	1.07559	0.705439
R6	912‒913	225.99	0.512385	7.82779e-06	-4.92811	0.152772	0.28	0.711257	1.73792e-05	2.59489e-05	15.6623	0.000316184	0.00165505	19.0273	0.000351143	0.00373496	39.0105	0.000684527	0.00880748	2.05025	1.69492e-05	0.000239825	0.823144	7.2327e-06	0.000117052	64.8109	69.2968	209.468	5.97393	12.3871	1.43839	5.44527	1.10161	0.241412	0.994167	0.170536	1.02161	0.213393	0.607411	0.0921429	0.651607	0.0975	2.62804	1.08834	0.675536
R7	922‒923	232.09	0.512412	9.91547e-06	-4.40605	0.193506	0.28	0.711487	1.48984e-05	2.59489e-05	15.6712	0.000296355	0.00165505	19.1172	0.000399769	0.00373496	39.0563	0.000749294	0.00880748	2.04302	1.4559e-05	0.000239825	0.819751	7.29436e-06	0.000117052	43.3593	43.4365	137.803	4.18456	8.57194	1.00772	3.75782	0.77646	0.16898	0.684997	0.123917	0.699153	0.151601	0.430132	0.0644068	0.455556	0.0644068	1.53785	1.08936	0.676835
R8	932‒933	236.38	0.512399	1.0383e-05	-4.65587	0.202636	0.28	0.710885	1.63682e-05	2.59489e-05	15.6549	0.000380604	0.00165505	19.0091	0.000429493	0.00373496	38.9315	0.000908393	0.00880748	2.04804	1.63908e-05	0.000239825	0.823548	8.33113e-06	0.000117052	36.339	46.0857	107.625	3.39924	6.93371	0.811238	3.05933	0.611905	0.140473	0.572889	0.104	0.56781	0.126857	0.355524	0.0506667	0.370857	0.0542857	1.58305	1.12537	0.675382
R9	947‒948	242.16	0.512396	9.00202e-06	-4.71881	0.175685	0.28	0.711097	1.77749e-05	2.59489e-05	15.6508	0.000675746	0.00165505	18.9592	0.000690879	0.00373496	38.8924	0.00160754	0.00880748	2.0514	2.98031e-05	0.000239825	0.825497	1.69145e-05	0.000117052	44.6282	53.4884	132.427	4.23549	8.71176	1.01667	3.82608	0.758431	0.176178	0.704706	0.12451	0.717255	0.154314	0.433824	0.0629412	0.466928	0.0676471	2.43059	1.14182	0.668387
R10	957‒958	246.02	0.512407	9.58797e-06	-4.51413	0.187116	0.28	0.711176	2.20292e-05	2.59489e-05	15.6566	0.000334786	0.00165505	19.0173	0.000373661	0.00373496	38.9661	0.000779979	0.00880748	2.04899	1.22584e-05	0.000239825	0.823274	6.22124e-06	0.000117052	47.4187	46.0869	144.87	4.66414	9.73088	1.13705	4.28098	0.845618	0.185593	0.774768	0.137649	0.782171	0.166534	0.468725	0.0693227	0.492032	0.0713147	2.03466	1.08421	0.698479
R11	967‒968	249.88	0.51238	7.96911e-06	-5.02757	0.155531	0.28	0.711234	1.5462e-05	2.59489e-05	15.6566	0.000307746	0.00165505	18.9962	0.000387778	0.00373496	38.9509	0.000714672	0.00880748	2.05045	1.39169e-05	0.000239825	0.824192	5.69677e-06	0.000117052	59.9067	56.8722	188.247	5.73434	11.9929	1.38619	5.24965	1.06451	0.22977	0.948083	0.162832	0.963805	0.201062	0.572832	0.0865487	0.604838	0.0904425	2.78619	1.07689	0.698584
R12	977‒978	253.74	0.51237	8.53028e-06	-5.22467	0.166487	0.28	0.711201	1.7635e-05	2.59489e-05	15.6577	0.000358935	0.00165505	18.9849	0.000464659	0.00373496	38.9238	0.000889846	0.00880748	2.05026	1.66711e-05	0.000239825	0.82475	7.55983e-06	0.000117052	45.285	35.7905	137.167	4.10152	8.61692	0.990114	3.73764	0.771293	0.170499	0.672814	0.120913	0.693251	0.146578	0.40884	0.0587452	0.42237	0.0614068	2.16464	1.1108	0.715527
R13	992‒993	259.52	0.512382	9.11888e-06	-4.99178	0.17797	0.28	0.710892	1.73902e-05	2.59489e-05	15.666	0.000415597	0.00165505	19.1027	0.000563554	0.00373496	39.0324	0.00106414	0.00880748	2.04332	1.75981e-05	0.000239825	0.820101	1.05359e-05	0.000117052	28.8655	20.0055	77.2496	2.54509	5.31547	0.60717	2.35009	0.473679	0.109617	0.419182	0.0803774	0.409434	0.0935849	0.24434	0.034717	0.257484	0.034717	0.911321	1.15713	0.728329
aNormalized radiogenic isotope ratios, corrected for isobaric interferences, mass bias and machine offset (see methods section of the main text of this publication).
b2SE is the analytical 2 sigma standard error.
c 143Nd/144Ndnorm. expressed as εNd = ((143Nd/144Ndsample)/(143Nd/144NdCHUR) – 1) × 10,000
d2SD is the long term external reproducibility calculated as 2 sigma standard deviation of repeat analyses of secondary rock reference materials. See methods section of the main text for more details.
eEuropium anomaly calculated from the PAAS-normalized values (ref. 2). See SI Appendix for more details.
fLa/Yb ratio calculated from the PAAS-normalized values (ref. 2). See SI Appendix for more details.
§2SE and 2SD for blank-corrected Pb isotope ratios adopted from uncorrected Pb isotope results for samples M12, M13 and M14, respectively.
(1) van der Does, M., Wengler, M., Lamy, F., Martínez-García, A., Jaccard, S.L., Kuhn, G., Lanny, V., Stuut, J.-B.W., Winckler, G., 2021. Opposite dust grain-size patterns in the Pacific and Atlantic sectors of the Southern Ocean during the last 260,000 years. Quaternary Science Reviews 263, 106978. https://doi.org/10.1016/j.quascirev.2021.106978
(2) Taylor, S. R., & McLennan, S. M., 1985. The continental crust: its composition and evolution. Blackwell, Cambridge Mass., USA.
