# Supplementary material for: Systematic changes in circumpolar dust transport to the Subantarctic Pacific Ocean over the last two glacial cycles
Source: Proc Natl Acad Sci U S A. 2022 Nov 21;119(47):e2206085119. doi: 10.1073/pnas.2206085119 (PMC9704702; doi:10.1073/pnas.2206085119)
Supplement: Supplementary File [file pnas.2206085119.sd02.xlsx]

## Sheet: Dataset_S2
Supplementary Dataset S2: Source apportionment results for <5 µm size fraction sediments in core PS75/056-1. Mean values of dust grain size taken from ref. (1). Iron (Fe) and Fe(II) flux data from ref. (2) were interpolated linearly to obtain values for sample intervals used for dust provenance reconstructions. The source-specific Fe fluxes were calculated based on the relative contributions of t…
			Australian domain						South American domain				Southern Africa				Australia	New Zealand	Total (Australia + New Zealand)	South America >32°S	South America 20‒32°S	Total (South America south of 20°S)	Southern Africa
Model ID	Sample interval (cm)	Age (ka BP)	Darling Basin	Lake Eyre Basin	Lake Mungo	Murray Basin	New Zealand	Total	South America >32°S	South America 24‒32°S	South America 20‒24°S	Total	Namibia	Mean 2-10 µm (µm)	Fe flux (mg cm-2 ka-1)	Fe(II) flux (mg cm-2 ka-1)	Fe flux (mg cm-2 ka-1)	Fe flux (mg cm-2 ka-1)	Fe flux (mg cm-2 ka-1)	Fe flux (mg cm-2 ka-1)	Fe flux (mg cm-2 ka-1)	Fe flux (mg cm-2 ka-1)	Fe flux (mg cm-2 ka-1)	Attribution for statistics
Model1	2.5‒3.5	7.92477	0.0549367	0.124629	0.0838608	0.0286263	0.0850868	0.377139	0.0870444	0.044485	0.46004	0.59157	0.0312906	‒	2.35965	‒	0.689143	0.200775	0.889918	0.205394	1.1905	1.3959	0.073835	De-/Interglacial
Model2	2.5‒3.5	7.92477	0.0612828	0.13048	0.0861471	0.0288776	0.0945515	0.401339	0.0926569	0.0478387	0.426828	0.567324	0.0313373	‒	2.35965	‒	0.723911	0.223109	0.94702	0.218638	1.12005	1.33869	0.0739451	De-/Interglacial
Model3	7‒8	8.94381	0.0745847	0.153537	0.0992767	0.0306069	0.104624	0.462629	0.115827	0.0516699	0.341393	0.50889	0.0284813	4.34	2.55957	0.385636	0.916338	0.267791	1.18413	0.296466	1.00607	1.30254	0.0728998	De-/Interglacial
Model4	12‒13	10.08	0.063116	0.144032	0.0986138	0.0324232	0.10985	0.448034	0.100601	0.0554116	0.364021	0.520034	0.0319319	4.318	2.97978	0.273361	1.00772	0.327328	1.33504	0.29977	1.24982	1.54959	0.0951499	De-/Interglacial
Model5	17‒18	11.2083	0.0614625	0.133943	0.0867146	0.0302111	0.0908793	0.403211	0.0956401	0.0484021	0.422349	0.566391	0.0303983	4.305	3.3298	0.25534	1.04	0.30261	1.34261	0.318463	1.56751	1.88597	0.10122	De-/Interglacial
Model6	22‒23	12.38	0.0738357	0.154499	0.108414	0.0332332	0.10958	0.479562	0.12612	0.0509765	0.314071	0.491168	0.0292701	4.371	3.57455	0.378698	1.32252	0.391698	1.71422	0.450822	1.30488	1.7557	0.104627	De-/Interglacial
Model7	27‒28	13.03	0.0820487	0.190345	0.114122	0.040566	0.13378	0.560862	0.142869	0.0629271	0.206124	0.41192	0.0272176	4.451	4.04277	0.534744	1.7266	0.540844	2.26744	0.577587	1.08771	1.6653	0.110035	De-/Interglacial
Model8	27‒28	13.03	0.0898636	0.203584	0.127021	0.0393842	0.137867	0.59772	0.144451	0.0611254	0.169954	0.37553	0.0267504	4.451	4.04277	0.534744	1.85908	0.557366	2.41645	0.583981	0.934201	1.51818	0.108146	De-/Interglacial
Model9	32‒33	13.7436	0.0919041	0.196872	0.126189	0.0409984	0.13927	0.595233	0.143106	0.065662	0.169359	0.378127	0.0266394	4.5	4.84623	0.739823	2.2097	0.674936	2.88464	0.693526	1.13897	1.83249	0.129101	De-/Interglacial
Model10	37‒38	14.46	0.0760658	0.161236	0.109582	0.0315235	0.103772	0.482179	0.114507	0.0528207	0.320449	0.487777	0.0300438	4.701	5.46779	0.910804	2.06905	0.567406	2.63646	0.626101	2.04096	2.66706	0.164273	De-/Interglacial
Model11	42‒43	15.43	0.0733513	0.155014	0.107888	0.0332142	0.105842	0.47531	0.109124	0.052661	0.332464	0.494249	0.0304414	4.668	5.8165	1.03064	2.14901	0.615631	2.76464	0.63472	2.24008	2.8748	0.177063	De-/Interglacial
Model12	47‒48	16.93	0.0580992	0.13389	0.0885692	0.0298924	0.0946301	0.405081	0.0918344	0.0474906	0.424611	0.563936	0.0309826	4.531	6.39412	1.38814	1.98506	0.605076	2.59014	0.5872	3.01867	3.60587	0.198107	De-/Interglacial
Model13	52‒53	17.72	0.062924	0.14756	0.0952238	0.034326	0.108983	0.449017	0.107472	0.0537865	0.359167	0.520425	0.0305579	4.658	7.31508	2.10213	2.48738	0.797218	3.2846	0.786164	3.02079	3.80695	0.223534	Glacial
Model14	57‒58	18.36	0.0781614	0.188682	0.110371	0.0441533	0.153269	0.574637	0.130064	0.0773296	0.188893	0.396286	0.0290773	4.819	7.91692	‒	3.33593	1.21342	4.54935	1.0297	2.10766	3.13736	0.230203	Glacial
Model15	62‒63	19.01	0.0752888	0.171418	0.111959	0.0397194	0.144714	0.543099	0.120825	0.0683826	0.237382	0.42659	0.0303114	‒	8.04005	‒	3.20304	1.16351	4.36654	0.971438	2.45837	3.4298	0.243706	Glacial
Model16	62‒63	19.01	0.0739126	0.164359	0.111045	0.0377739	0.112335	0.499426	0.110045	0.0576365	0.300987	0.468669	0.0319055	‒	8.04005	‒	3.11223	0.903181	4.01541	0.884767	2.88335	3.76812	0.256522	Glacial
Model17	62‒63	19.01	0.076101	0.179345	0.117364	0.0429076	0.140389	0.556107	0.119969	0.0710081	0.220787	0.411764	0.0321289	‒	8.04005	‒	3.3424	1.12874	4.47113	0.964555	2.34605	3.3106	0.258318	Glacial
Model18	67‒68	19.664	0.0654427	0.147325	0.0996184	0.0342495	0.102387	0.449023	0.0905461	0.0567328	0.367108	0.514386	0.0365907	4.754	8.00333	‒	2.77424	0.819438	3.59368	0.72467	3.39213	4.1168	0.292847	Glacial
Model19	72‒73	21.61	0.0653267	0.151826	0.103115	0.033802	0.108282	0.462351	0.0989582	0.0573496	0.346652	0.502959	0.0346894	‒	7.72682	‒	2.73583	0.836674	3.57251	0.764632	3.12164	3.88628	0.268039	Glacial
Model20	77‒78	22.834	0.0618235	0.130614	0.09123	0.0325268	0.0986628	0.414857	0.0913577	0.0509882	0.409057	0.551403	0.0337393	4.617	7.57362	‒	2.39474	0.747235	3.14197	0.691909	3.48421	4.17612	0.255529	Glacial
Model21	82‒83	23.91	0.0587283	0.127046	0.0893542	0.0299079	0.0867247	0.391761	0.0813219	0.050734	0.44088	0.572936	0.0353028	4.596	7.60537	‒	2.31991	0.659574	2.97949	0.618484	3.73891	4.3574	0.268491	Glacial
Model22	87‒88	24.99	0.0555206	0.126814	0.0861804	0.0319451	0.0903063	0.390767	0.0843309	0.0511971	0.437311	0.572839	0.036394	4.65	7.54168	‒	2.26598	0.681061	2.94704	0.635997	3.68417	4.32017	0.274472	Glacial
Model23	92‒93	26.06	0.0515994	0.126554	0.0819861	0.0308002	0.0922967	0.383236	0.0843344	0.0503538	0.448077	0.582766	0.0339982	4.711	7.33481	‒	2.13399	0.676979	2.81096	0.618577	3.6559	4.27447	0.24937	Glacial
Model24	97‒98	26.68	0.0567151	0.126204	0.0868987	0.0298378	0.0900813	0.389737	0.0795991	0.0499332	0.443766	0.573298	0.0369647	4.544	7.19311	‒	2.15546	0.647964	2.80342	0.572565	3.55123	4.1238	0.265891	Glacial
Model25	102‒103	27.25	0.0578491	0.142467	0.0941942	0.0329922	0.0929895	0.420492	0.0834901	0.0506432	0.407788	0.541922	0.0375865	4.584	7.14916	‒	2.34137	0.664797	3.00616	0.596884	3.2774	3.87428	0.268712	Glacial
Model26	107‒108	27.82	0.0635045	0.140523	0.0941167	0.033068	0.0992179	0.43043	0.090508	0.0516407	0.392292	0.534441	0.0351293	4.588	7.24808	1.73655	2.40065	0.71914	3.11979	0.656009	3.21766	3.87367	0.25462	Glacial
Model27	112‒113	28.39	0.0533552	0.113354	0.0854354	0.0279229	0.0753232	0.355391	0.079914	0.0452194	0.482573	0.607706	0.0369028	4.591	7.56132	‒	2.11768	0.569542	2.68722	0.604255	3.99081	4.59506	0.279034	Glacial
Model28	137‒138	31.25	0.0556073	0.105654	0.0866055	0.0293118	0.0738223	0.351	0.074241	0.0448772	0.491431	0.610549	0.0384508	4.51	6.36113	2.36681	1.76317	0.469593	2.23276	0.472256	3.41152	3.88378	0.24459	Glacial
Model29	147‒148	32.16	0.0743912	0.160227	0.118984	0.0356087	0.111377	0.500589	0.102541	0.0532618	0.311445	0.467248	0.0321634	4.552	7.56724	‒	2.94526	0.842818	3.78808	0.775952	2.75983	3.53578	0.243388	Glacial
Model30	147‒148	32.16	0.0768264	0.153256	0.11332	0.0339474	0.0961147	0.473464	0.103398	0.0524217	0.338226	0.494045	0.0324907	4.552	7.56724	‒	2.85549	0.727323	3.58282	0.782438	2.95612	3.73856	0.245865	Glacial
Model31	157‒158	32.99	0.0673921	0.121572	0.0975736	0.0289319	0.07835	0.39382	0.0854196	0.044736	0.43796	0.568116	0.038064	4.527	5.61545	‒	1.77151	0.439971	2.21148	0.47967	2.71056	3.19023	0.213747	Glacial
Model32	172‒173	34.25	0.0634756	0.131054	0.095771	0.0312193	0.0826587	0.404179	0.0800096	0.0479313	0.428068	0.556009	0.0398122	4.591	5.9887	1.29301	1.92549	0.495018	2.4205	0.479154	2.85062	3.32977	0.238423	Glacial
Model33	187‒188	35.51	0.0631066	0.135993	0.0957753	0.0313165	0.0892178	0.415409	0.0907466	0.0491609	0.408136	0.548043	0.0365475	4.593	6.55543	‒	2.13832	0.584861	2.72319	0.594883	2.99777	3.59266	0.239584	Glacial
Model34	192‒193	35.93	0.0723616	0.1651	0.116922	0.0340033	0.105422	0.493808	0.103106	0.0548717	0.314752	0.47273	0.0334622	4.593	7.08088	‒	2.75012	0.74648	3.4966	0.730079	2.61726	3.34734	0.236942	Glacial
Model35	222‒223	40.22	0.0525406	0.120242	0.0913833	0.0301696	0.0939613	0.388297	0.0832279	0.0523377	0.436655	0.572221	0.0394826	4.592	6.22452	0.897566	1.8321	0.584864	2.41696	0.518054	3.04374	3.5618	0.24576	Glacial
Model36	232‒233	42.81	0.0593997	0.134321	0.0992504	0.0313629	0.0937639	0.418098	0.084525	0.0543386	0.402588	0.541451	0.0404508	4.594	6.55123	‒	2.12479	0.614269	2.73906	0.553743	2.99343	3.54717	0.265003	Glacial
Model37	247‒248	46.7	0.0424688	0.104409	0.0909633	0.0306245	0.0840838	0.35255	0.0643245	0.0557809	0.467772	0.587877	0.0595732	4.596	5.99351	2.1296	1.60905	0.503957	2.11301	0.385529	3.13792	3.52344	0.357053	Glacial
Model38	262‒263	50.59	0.0478714	0.117961	0.121665	0.0338884	0.103587	0.424973	0.0701656	0.0724435	0.352623	0.495232	0.0797946	4.64	7.00982	‒	2.25286	0.72613	2.97899	0.491848	2.97964	3.47149	0.559346	Glacial
Model39	262‒263	50.59	‒	‒	‒	‒	‒	‒	‒	‒	‒	‒	‒	‒	‒	‒	‒	‒	‒	‒	‒	‒	‒	‒
Model40	277‒278	56.34	0.0459608	0.11177	0.0873605	0.0302161	0.0881477	0.363455	0.0712506	0.0519406	0.469413	0.592604	0.0439407	4.527	8.45067	‒	2.32653	0.744907	3.07144	0.602116	4.40579	5.0079	0.371329	Glacial
Model41	292‒293	60.26	0.0466237	0.111547	0.0819609	0.0306282	0.0876195	0.35838	0.0690342	0.0540059	0.473379	0.596419	0.0452016	4.475	4.64056	1.04677	1.25648	0.406603	1.66308	0.320357	2.44736	2.76772	0.209761	Glacial
Model42	307‒308	62.38	0.0562444	0.134639	0.101877	0.0319239	0.0921788	0.416863	0.0839356	0.0532695	0.40552	0.542725	0.0404114	4.603	5.7347	0.997815	1.86197	0.528618	2.39059	0.481346	2.63102	3.11237	0.231748	Glacial
Model43	322‒323	64.51	0.0494045	0.112233	0.089517	0.0320809	0.0809315	0.364167	0.0673278	0.0532172	0.468663	0.589208	0.0466249	4.585	6.60335	2.59656	1.8703	0.534418	2.40472	0.444588	3.44616	3.89074	0.30788	Glacial
Model44	337‒338	66.63	0.0549955	0.125778	0.0929203	0.0328141	0.086828	0.393336	0.0759158	0.0528895	0.438083	0.566888	0.0397763	4.564	6.23106	2.08761	1.90987	0.54103	2.4509	0.473036	3.05928	3.53231	0.247849	Glacial
Model45	352‒353	68.76	0.0605723	0.124378	0.0919058	0.0311322	0.0857992	0.393787	0.0843602	0.0504724	0.435104	0.569936	0.0362765	4.513	4.50726	2.02319	1.38818	0.386719	1.7749	0.380234	2.18862	2.56885	0.163508	Glacial
Model46	362‒363	70.17	0.0439536	0.0883031	0.063633	0.0261383	0.0669275	0.288956	0.0618642	0.0416842	0.566396	0.669944	0.0411004	4.503	3.72452	‒	0.826948	0.249273	1.07622	0.230414	2.26481	2.49522	0.15308	Glacial
Model47	372‒373	71.6	0.0545108	0.103895	0.0732233	0.0270318	0.0724395	0.3311	0.0708994	0.0427354	0.516762	0.630397	0.0385027	4.446	3.05086	0.810639	0.789138	0.221003	1.01014	0.216304	1.70695	1.92325	0.117466	Glacial
Model48	382‒383	73.07	0.0440632	0.0894831	0.0645847	0.0254909	0.0671795	0.290801	0.0643139	0.043839	0.562078	0.670231	0.0389677	4.459	3.16373	‒	0.707478	0.212537	0.920016	0.203472	1.91695	2.12043	0.123283	Glacial
Model49	382‒383	73.07	0.0461109	0.0979413	0.0719102	0.025071	0.0686776	0.309711	0.0664857	0.0443909	0.541123	0.652	0.0382894	4.459	3.16373	‒	0.762564	0.217277	0.979841	0.210342	1.85241	2.06275	0.121137	Glacial
Model109	397‒398	75.27	0.0451708	0.0956988	0.0638785	0.0257017	0.06722	0.29767	0.0672651	0.0427173	0.555628	0.66561	0.0367202	4.448	2.86108	0.609524	0.650297	0.189685	0.839982	0.189813	1.68845	1.87826	0.103619	Glacial
Model110	417‒418	78.19	0.0535846	0.0987996	0.0747179	0.0270204	0.0662462	0.320369	0.0715196	0.0433748	0.52505	0.639945	0.0396868	4.426	3.28931	0.181939	0.716957	0.186901	0.903858	0.201779	1.6037	1.80548	0.111969	Glacial
Model52	417‒418	78.19	0.0508086	0.097483	0.0759343	0.0265408	0.0688308	0.319598	0.0678332	0.0434458	0.529649	0.640928	0.0394744	4.426	3.28931	‒	0.824849	0.226406	1.05126	0.223124	1.88509	2.10821	0.129843	Glacial
Model111	432‒433	80.39	0.0497835	0.0928086	0.069339	0.0254437	0.0702281	0.307603	0.0710555	0.0443613	0.538383	0.6538	0.0385972	‒	3.28931	‒	0.669707	0.198135	0.867842	0.200469	1.6441	1.84457	0.108894	Glacial
Model54	447‒448	82.59	0.0479818	0.0866071	0.0672027	0.0252267	0.0670843	0.294103	0.0713289	0.0420608	0.552587	0.665977	0.0399204	4.437	2.4364	‒	0.553107	0.163444	0.716551	0.173786	1.4488	1.62259	0.0972619	Glacial
Model55	447‒448	82.59	0.042199	0.0844341	0.0653758	0.0248586	0.0645233	0.281391	0.0614383	0.0420923	0.576068	0.679599	0.0390103	4.437	2.4364	‒	0.528376	0.157204	0.68558	0.149688	1.50609	1.65577	0.0950446	Glacial
Model56	462‒463	84.79	0.0421279	0.0856469	0.0625382	0.0243484	0.0651316	0.279793	0.064517	0.0421024	0.574159	0.680778	0.0394287	4.468	2.54293	0.219955	0.545869	0.165625	0.711493	0.164062	1.56711	1.73117	0.100264	Glacial
Model57	477‒478	86.98	0.0850323	0.178603	0.11913	0.0338869	0.121129	0.537781	0.13579	0.0577024	0.241349	0.434842	0.0273768	4.561	3.07357	‒	1.28061	0.3723	1.65291	0.417361	0.919157	1.33652	0.0841445	Glacial
Model58	477‒478	86.98	0.0821421	0.192179	0.117204	0.0361911	0.149967	0.577684	0.145758	0.0674872	0.181678	0.394923	0.0273929	4.561	3.07357	‒	1.31462	0.460935	1.77555	0.447998	0.765828	1.21383	0.084194	Glacial
Model59	492‒493	89.12	0.0539537	0.0985956	0.0815325	0.0264492	0.0745051	0.335036	0.0833859	0.0435483	0.503003	0.629938	0.0350262	4.529	3.14104	0.351197	0.818339	0.234024	1.05236	0.261919	1.71674	1.97866	0.110019	Glacial
Model60	507‒508	91.23	0.037984	0.0853422	0.0629879	0.0252269	0.0675381	0.279079	0.0600893	0.044437	0.568776	0.673302	0.0476184	4.531	2.7205	‒	0.575497	0.183737	0.759235	0.163473	1.66825	1.83172	0.129546	Glacial
Model61	522‒523	93.33	0.0390089	0.0899843	0.0637145	0.024429	0.0716524	0.288789	0.0630077	0.0454233	0.562185	0.670616	0.0405955	4.482	2.22554	‒	0.483245	0.159465	0.64271	0.140226	1.35225	1.49248	0.0903466	Glacial
Model62	542‒543	96.13	0.0444508	0.0932608	0.068888	0.0251674	0.0642506	0.296018	0.0698682	0.0433318	0.551556	0.664756	0.0392263	4.354	2.61681	0.272758	0.606491	0.168132	0.774622	0.182832	1.55671	1.73954	0.102648	Glacial
Model63	542‒543	96.13	0.0449949	0.0896879	0.0653241	0.025032	0.0659286	0.290968	0.0651897	0.0418262	0.56373	0.670746	0.0382862	4.354	2.61681	‒	0.588885	0.172523	0.761408	0.170589	1.58463	1.75522	0.100188	Glacial
Model64	557‒558	98.23	0.0542606	0.111004	0.0814967	0.0261686	0.0749484	0.347878	0.0848955	0.0418469	0.492006	0.618749	0.0333733	4.455	3.19073	‒	0.870843	0.23914	1.10998	0.270878	1.70338	1.97426	0.106485	Glacial
Model65	572‒573	100.33	0.0365928	0.0812381	0.0623114	0.0251112	0.0630719	0.268325	0.0585059	0.0423595	0.58848	0.689346	0.0423291	4.43	3.22797	0.662626	0.662553	0.203594	0.866147	0.188856	2.03633	2.22519	0.136637	Glacial
Model66	592‒593	103.13	0.0483235	0.10401	0.0689452	0.0262335	0.0745286	0.322041	0.0753093	0.0429257	0.525628	0.643863	0.034096	4.461	2.74258	‒	0.678822	0.204401	0.883222	0.206542	1.55931	1.76585	0.0935112	Glacial
Model67	612‒613	108.22	0.0623409	0.124255	0.0898788	0.027691	0.0872483	0.391413	0.0872874	0.0490884	0.43879	0.575166	0.0334205	4.465	3.24947	0.342252	0.988374	0.28351	1.27188	0.283637	1.58534	1.86898	0.108599	Glacial
Model68	627‒628	114.85	0.0380987	0.0940638	0.0615038	0.0260798	0.0811095	0.300856	0.0657526	0.0466527	0.550789	0.663194	0.0359502	4.361	2.23182	0.415241	0.490433	0.181021	0.671454	0.146748	1.33338	1.48013	0.0802342	Glacial
Model69	637‒638	119.27	0.042057	0.0932326	0.0667774	0.0248555	0.0715283	0.298451	0.0664834	0.0436732	0.555798	0.665955	0.0355942	4.278	1.93313	0.20149	0.43867	0.138273	0.576944	0.128521	1.15886	1.28738	0.0688081	Glacial
Model70	647‒648	121.92	0.0392734	0.0854381	0.0576161	0.0240993	0.0684955	0.274922	0.0620737	0.0430694	0.580577	0.68572	0.039357	4.405	2.09703	0.115575	0.432883	0.143637	0.57652	0.13017	1.30781	1.43798	0.0825328	Glacial
Model71	657‒658	123.97	0.0566727	0.120118	0.0854119	0.0279245	0.0801781	0.370305	0.0888299	0.0470352	0.461663	0.597528	0.0321675	4.366	2.85109	‒	0.827178	0.228595	1.05577	0.253262	1.45034	1.70361	0.0917124	De-/Interglacial
Model72	657‒658	123.97	0.0569627	0.124559	0.0828274	0.0288314	0.0803159	0.373497	0.0784561	0.0447501	0.46815	0.591356	0.0351473	4.366	2.85109	‒	0.835886	0.228988	1.06487	0.223686	1.46232	1.68601	0.100208	De-/Interglacial
Model73	667‒668	124.99	0.0661816	0.145643	0.110148	0.0309653	0.103911	0.456849	0.109486	0.0491179	0.354919	0.513522	0.0296284	4.289	3.65883	0.411512	1.29134	0.380191	1.67153	0.400589	1.4783	1.87889	0.108405	De-/Interglacial
Model74	677‒678	128.05	0.0875619	0.195141	0.129411	0.0389126	0.128724	0.57975	0.139703	0.0606328	0.193313	0.393649	0.0266007	4.413	4.97638	0.200111	2.24448	0.640579	2.88506	0.695216	1.26373	1.95895	0.132375	De-/Interglacial
Model75	682‒683	129.07	0.0870228	0.169604	0.122278	0.0352169	0.110211	0.524332	0.128092	0.0561156	0.2639	0.448108	0.02756	4.47	5.14595	‒	2.13105	0.567141	2.69819	0.659155	1.64679	2.30594	0.141822	De-/Interglacial
Model76	687‒688	130.09	0.0817452	0.152224	0.111044	0.0323983	0.0983052	0.475717	0.111336	0.0500514	0.332684	0.494071	0.0302121	4.549	4.74636	‒	1.79133	0.466592	2.25793	0.528439	1.8166	2.34504	0.143397	De-/Interglacial
Model77	692‒693	131.12	0.0788326	0.160194	0.113037	0.0327537	0.0981785	0.482995	0.106729	0.0510322	0.327645	0.485406	0.031598	4.615	4.52963	‒	1.74308	0.444712	2.18779	0.483444	1.71527	2.19871	0.143127	De-/Interglacial
Model78	697‒698	132.14	0.0690095	0.162054	0.104431	0.0347088	0.116167	0.486371	0.106649	0.0565488	0.319751	0.482949	0.0306794	4.651	5.01168	0.82888	1.85534	0.582194	2.43754	0.534492	1.88589	2.42039	0.153755	De-/Interglacial
Model79	702‒703	133.16	0.0678145	0.153435	0.0997279	0.0333728	0.104488	0.458838	0.0998845	0.0541819	0.354809	0.508876	0.0322863	4.659	5.86991	‒	2.08	0.613335	2.69334	0.586313	2.40074	2.98705	0.189518	De-/Interglacial
Model80	707‒708	134.18	0.0887391	0.216877	0.113993	0.0492108	0.161155	0.629975	0.13976	0.0745384	0.129268	0.343566	0.0264589	4.674	7.66033	1.49508	3.59131	1.2345	4.82582	1.07061	1.56123	2.63183	0.202684	De-/Interglacial
Model81	707‒708	134.18	0.0876058	0.215358	0.111774	0.0492039	0.162435	0.626376	0.139249	0.0765442	0.129517	0.34531	0.0283135	4.674	7.66033	‒	3.55395	1.24431	4.79825	1.06669	1.5785	2.64519	0.216891	De-/Interglacial
Model82	712‒713	135.55	0.0619066	0.141318	0.099458	0.032123	0.0990779	0.433883	0.0923429	0.0519331	0.388218	0.532494	0.033623	4.669	7.49	‒	2.50769	0.742093	3.24978	0.691649	3.29673	3.98838	0.251836	Glacial
Model83	717‒718	137.69	0.0694141	0.154105	0.10415	0.0355172	0.105342	0.46853	0.0952311	0.0595263	0.344132	0.49889	0.0325805	4.667	6.66422	2.08085	2.42036	0.702025	3.12238	0.634641	2.69007	3.32471	0.217124	Glacial
Model84	722‒723	139.83	0.0652364	0.147037	0.10438	0.0357177	0.107949	0.46032	0.100317	0.057158	0.348038	0.505513	0.0341672	4.707	6.69408	‒	2.3588	0.722617	3.08142	0.671533	2.71241	3.38395	0.228718	Glacial
Model85	727‒728	141.97	0.0710745	0.166388	0.116904	0.0422985	0.122482	0.519148	0.101979	0.0673704	0.276811	0.44616	0.0346922	4.567	7.5803	‒	3.00684	0.928452	3.9353	0.773031	2.609	3.38203	0.262977	Glacial
Model86	732‒733	144.11	0.0707242	0.163501	0.120347	0.042427	0.118451	0.515451	0.101385	0.0649908	0.281197	0.447572	0.0369768	4.6	7.86237	‒	3.12136	0.931305	4.05266	0.797122	2.72185	3.51898	0.290725	Glacial
Model87	737‒738	146.25	0.0725079	0.156283	0.117707	0.038917	0.112852	0.498267	0.10678	0.059222	0.302311	0.468314	0.0334193	4.592	7.4022	‒	2.85292	0.835353	3.68827	0.790409	2.67614	3.46655	0.247376	Glacial
Model88	752‒753	152.66	0.0675751	0.140682	0.107232	0.0321053	0.0924103	0.440004	0.0923384	0.0521307	0.378861	0.52333	0.0366658	4.601	6.8318	‒	2.37469	0.631328	3.00602	0.630837	2.94445	3.57529	0.250493	Glacial
Model89	767‒768	160.18	0.0637576	0.144185	0.109842	0.0353183	0.105078	0.45818	0.092017	0.0577122	0.354455	0.504184	0.0376359	4.722	7.12658	‒	2.51641	0.748844	3.26525	0.655766	2.93734	3.59311	0.268215	Glacial
Model90	777‒778	166.13	0.0552297	0.13692	0.105235	0.0382527	0.106379	0.442017	0.0845937	0.0615805	0.371779	0.517953	0.0400297	4.68	6.76186	‒	2.26954	0.719319	2.98886	0.572011	2.93032	3.50233	0.270675	Glacial
Model91	787‒788	172.08	0.0415655	0.10481	0.0885657	0.0301349	0.0932548	0.358331	0.0711774	0.0623139	0.461029	0.59452	0.0471494	4.601	7.16079	‒	1.89815	0.667778	2.56593	0.509687	3.74755	4.25723	0.337627	Glacial
Model92	797‒798	176.29	0.0706624	0.141817	0.106493	0.0287077	0.0910511	0.438731	0.0944005	0.0496616	0.383407	0.527469	0.0337996	4.574	6.95091	‒	2.41669	0.632888	3.04958	0.656169	3.01022	3.66639	0.234938	Glacial
Model93	807‒808	179.76	0.0738272	0.17813	0.124275	0.0359391	0.124452	0.536624	0.112928	0.0588316	0.26079	0.43255	0.0308269	4.551	7.71771	‒	3.18102	0.960485	4.1415	0.871546	2.46675	3.33829	0.237913	Glacial
Model94	817‒818	183.22	0.0501193	0.110468	0.0770486	0.0298587	0.0798478	0.347342	0.0737453	0.0449571	0.49833	0.617033	0.0356249	4.613	6.3979	‒	1.7114	0.510858	2.22226	0.471815	3.4759	3.94771	0.227925	Glacial
Model95	832‒833	188.61	0.0309686	0.0728405	0.0587725	0.022485	0.0629802	0.248047	0.0531568	0.0465031	0.603929	0.703589	0.0483646	4.569	6.05037	‒	1.11972	0.381053	1.50077	0.321618	3.93535	4.25697	0.292623	Glacial
Model96	847‒848	195.33	0.0463038	0.0731474	0.27928	0.0305439	0.0715982	0.500874	0.0697829	0.0614097	0.24437	0.375563	0.123563	4.422	4.51557	‒	1.93842	0.323307	2.26173	0.315109	1.38077	1.69588	0.557959	Glacial
Model97	857‒858	199.81	0.038839	0.064293	0.135655	0.0257721	0.0608051	0.325364	0.055468	0.0494047	0.413264	0.518137	0.156499	4.412	4.67995	‒	1.23812	0.284565	1.52269	0.259587	2.16527	2.42485	0.732407	Glacial
Model98	872‒873	206.52	0.0347084	0.0776591	0.058713	0.0247786	0.0674109	0.26327	0.0580832	0.047514	0.586478	0.692076	0.0446545	4.371	3.75823	‒	0.736083	0.253345	0.989428	0.21829	2.38269	2.60098	0.167822	Glacial
Model99	892‒893	215.48	0.0668361	0.140029	0.0952289	0.0291011	0.0967108	0.427906	0.0955595	0.0496254	0.395587	0.540772	0.0313216	4.504	5.19742	‒	1.72136	0.502647	2.22401	0.496663	2.31396	2.81062	0.162792	Glacial
Model100	902‒903	219.96	0.0469397	0.109773	0.0747542	0.0282971	0.0732924	0.333057	0.0681794	0.0462029	0.515257	0.629639	0.0373038	4.654	6.8856	‒	1.78863	0.504662	2.2933	0.469456	3.86599	4.33545	0.256859	Glacial
Model101	912‒913	225.99	0.0549579	0.136378	0.0854316	0.0319542	0.0965032	0.405225	0.0845592	0.053926	0.422431	0.560917	0.0338587	4.56	5.54012	‒	1.71035	0.534639	2.24499	0.468468	2.63908	3.10754	0.187581	Glacial
Model102	922‒923	232.09	0.033377	0.0803455	0.0621707	0.022557	0.0688618	0.267312	0.0583898	0.0444072	0.589137	0.691934	0.0407539	4.457	4.43013	‒	0.879161	0.305067	1.18423	0.258675	2.80669	3.06536	0.180545	Glacial
Model103	932‒933	236.38	0.0757734	0.158517	0.121551	0.0313732	0.107616	0.494832	0.12046	0.0512095	0.303534	0.475204	0.0299647	4.253	5.23974	‒	2.02891	0.563881	2.59279	0.631179	1.85877	2.48994	0.157007	De-/Interglacial
Model104	947‒948	242.16	0.0798129	0.18793	0.125293	0.0360142	0.128536	0.557586	0.13506	0.061395	0.217567	0.414022	0.0283924	4.433	9.08505	‒	3.89794	1.16775	5.0657	1.22703	2.53438	3.76141	0.257947	De-/Interglacial
Model105	957‒958	246.02	0.0708946	0.153093	0.111712	0.0311377	0.104466	0.471304	0.110094	0.0520864	0.336862	0.499042	0.0296546	4.535	7.52242	‒	2.7595	0.78584	3.54534	0.828172	2.92583	3.754	0.223074	De-/Interglacial
Model106	967‒968	249.88	0.0707083	0.161421	0.113923	0.0351147	0.109526	0.490693	0.100261	0.0594065	0.318506	0.478174	0.0311331	4.561	8.98235	‒	3.42378	0.983798	4.40758	0.90058	3.39454	4.29512	0.279648	Glacial
Model107	977‒978	253.74	0.0614564	0.159038	0.10688	0.0370827	0.120203	0.484659	0.106649	0.0641084	0.30909	0.479847	0.0354933	4.558	8.32686	‒	3.03478	1.00091	4.03569	0.888052	3.10757	3.99562	0.295548	Glacial
Model108	992‒993	259.52	0.0476839	0.101434	0.075308	0.0271187	0.0745652	0.32611	0.0694711	0.0486309	0.517481	0.635583	0.0383076	4.481	6.85706	‒	1.72486	0.511298	2.23615	0.476367	3.88186	4.35823	0.262678	Glacial
Model output for samples M12, M13 and M14 without blank correction of the Pb isotope ratios
Model50	397‒398	75.27	0.0499475	0.0991633	0.07421	0.0266765	0.0725995	0.322597	0.0717254	0.0442911	0.525568	0.641585	0.0358184	4.448	2.86108	0.609524	0.715262	0.207713	0.922975	0.205212	1.63041	1.83562	0.102479
Model51	417‒418	78.19	0.0568074	0.112819	0.0822643	0.0274636	0.0749857	0.35434	0.0777051	0.043522	0.488326	0.609554	0.0361063	4.426	3.28931	0.181939	0.918883	0.246651	1.16553	0.255596	1.74941	2.00501	0.118765
Model53	432‒433	80.39	0.0398235	0.0834201	0.0617891	0.0249793	0.0646553	0.274667	0.0619838	0.0424657	0.581083	0.685533	0.0398002	‒	3.28931	‒	0.690794	0.212671	0.903465	0.203884	2.05104	2.25493	0.130915
(1) van der Does, M., Wengler, M., Lamy, F., Martínez-García, A., Jaccard, S.L., Kuhn, G., Lanny, V., Stuut, J.-B.W., Winckler, G., 2021. Opposite dust grain-size patterns in the Pacific and Atlantic sectors of the Southern Ocean during the last 260,000 years. Quaternary Science Reviews 263, 106978. https://doi.org/10.1016/j.quascirev.2021.106978
(2) Shoenfelt, E.M., Winckler, G., Lamy, F., Anderson, R.F., Bostick, B.C., 2018. Highly bioavailable dust-borne iron delivered to the Southern Ocean during glacial periods. Proceedings of the National Academy of Sciences 115, 11180–11185. https://doi.org/10.1073/pnas.1809755115
